# Supplementary material for: Evaluation of Broad-Spectrum Pesticides Based on Unified Multi-Analytical Procedure in Fruits and Vegetables for Acute Health Risk Assessment
Source: Foods. 2025 Jul 18;14(14):2528. doi: 10.3390/foods14142528 (PMC12294294; doi:10.3390/foods14142528)
Supplement: Supplementary file 1 [file foods-14-02528-s001.zip › Table S3.xlsx]

## Sheet: Arkusz1
Table S3. Validation parameters: recovery (%), relative standard deviation (RSD%), correlation coefficient (R2), limit of quantification (LOQ), matrix effect (ME%), and expanded uncertainty (U%) of 550 pesticides in carrots, dill, green beans, leeks, raspberries, cherries, and tomatoes.
			Carrots									Dill									Green beans									Leeks									Raspberries									Sweet cherries
Active substance	Pesticides not approved/approved in the European Union	Pesticide type	Recovery (%) 0.005/0.01 mg/kg (RSD, %)	Recovery (%) 0.05/0.1 mg/kg (RSD, %)	Recovery (%) 0.5/1.0 mg/kg (RSD, %)	R2	LOQ (mg/kg)	ME (%) 0.005/0.01 mg/kg	ME (%) 0.05/0.1 mg/kg	ME (%) 0.5/1.0 mg/kg	U (%)	Recovery (%) 0.005/0.01 mg/kg (RSD, %)	Recovery (%) 0.05/0.1 mg/kg (RSD, %)	Recovery (%) 0.5/1.0 mg/kg (RSD, %)	R2	LOQ (mg/kg)	ME (%) 0.005/0.01 mg/kg	ME (%) 0.05/0.1 mg/kg	ME (%) 0.5/1.0 mg/kg	U (%)	Recovery (%) 0.005/0.01 mg/kg (RSD, %)	Recovery (%) 0.05/0.1 mg/kg (RSD, %)	Recovery (%) 0.5/1.0 mg/kg (RSD, %)	R2	LOQ (mg/kg)	ME (%) 0.005/0.01 mg/kg	ME (%) 0.05/0.1 mg/kg	ME (%) 0.5/1.0 mg/kg	U (%)	Recovery (%) 0.005/0.01 mg/kg (RSD, %)	Recovery (%) 0.05/0.1 mg/kg (RSD, %)	Recovery (%) 0.5/1.0 mg/kg (RSD, %)	R2	LOQ (mg/kg)	ME (%) 0.005/0.01 mg/kg	ME (%) 0.05/0.1 mg/kg	ME (%) 0.5/1.0 mg/kg	U (%)	Recovery (%) 0.005/0.01 mg/kg (RSD, %)	Recovery (%) 0.05/0.1 mg/kg (RSD, %)	Recovery (%) 0.5/1.0 mg/kg (RSD, %)	R2	LOQ (mg/kg)	ME (%) 0.005/0.01 mg/kg	ME (%) 0.05/0.1 mg/kg	ME (%) 0.5/1.0 mg/kg	U (%)	Recovery (%) 0.005/0.01 mg/kg (RSD, %)	Recovery (%) 0.05/0.1 mg/kg (RSD, %)
2,6-dichlorobenzamide1	approved	Fungicides	78 (3)	72 (4)	70 (2)	0.994	0.01	11	14	14	23	73 (11)	73 (7)	77 (4)	0.995	0.01	14	16	14	16	71 (10)	75 (3)	86 (3)	0.999	0.01	15	14	16	23	74 (2)	72 (5)	11 (3)	0.994	0.01	12	14	14	25	73 (10)	70 (4)	73 (11)	0.990	0.01	13	19	14	12	81 (4)	84 (7)
2-phenylophenol1	approved	Fungicides	78 (4)	75 (6)	106 (2)	0.998	0.005	41	38	45	15	107 (17)	107 (3)	109 (11)	0.995	0.005	42	23	46	20	108 (2)	108 (2)	106 (3)	0.993	0.005	35	28	33	10	92 (2)	105 (5)	76 (6)	0.993	0.005	37	21	35	11	90 (3)	84 (3)	75 (2)	0.995	0.005	47	49	41	12	79 (4)	71 (4)
3-hydroxycarbofuran2	not approved	Insecticides	70 (5)	75 (8)	79 (2)	0.996	0.01	50	58	58	23	70 (19)	74 (3)	72 (8)	0.995	0.01	59	58	52	17	76 (2)	94 (3)	78 (2)	0.999	0.01	65	54	46	10	95 (2)	102 (3)	94 (11)	0.996	0.01	58	50	50	18	74 (8)	102 (2)	100 (11)	0.993	0.01	19	8	12	23	75 (6)	75 (7)
8,9-Z-avermectin2	approved	Insecticides	85 (5)	85 (2)	102 (3)	0.998	0.005	10	14	19	17	89 (5)	93 (3)	117 (7)	0.998	0.005	15	2	6	22	102 (2)	88 (2)	90 (6)	0.994	0.005	15	11	17	9	83 (2)	85 (7)	115 (3)	0.998	0.005	11	16	18	20	80 (4)	73 (5)	79 (3)	0.998	0.005	18	7	13	25	90 (7)	102 (7)
acephate1,2	not approved	Insecticides	61 (4)	66 (4)	66 (11)	0.997	0.005	5	8	6	14	61 (2)	63 (2)	68 (9)	0.994	0.005	7	19	7	15	60 (6)	67 (3)	64 (1)	0.994	0.005	12	14	17	7	67 (3)	62 (3)	66 (10)	0.993	0.005	13	12	15	16	68 (13)	68 (2)	68 (13)	0.994	0.005	19	8	19	23	61 (15)	61 (4)
acetamiprid1,2	approved	Insecticides	85 (5)	90 (12)	106 (1)	0.998	0.005	-57	-57	-53	30	79 (11)	96 (2)	84 (4)	0.997	0.005	-50	-53	-55	25	76 (2)	118 (2)	91 (13)	0.992	0.005	-52	-55	-54	15	61 (5)	65 (7)	65 (4)	0.998	0.005	-51	-53	-52	18	93 (0)	90 (5)	84 (8)	0.993	0.005	-13	-8	-18	13	99 (9)	104 (3)
acetochlor1	not approved	Herbicides	66 (2)	70 (5)	62 (1)	0.993	0.005	19	13	15	19	69 (3)	69 (11)	66 (9)	0.998	0.005	7	8	7	14	71 (5)	66 (4)	69 (2)	0.997	0.005	19	25	16	28	65 (2)	65 (1)	61 (8)	0.997	0.005	13	24	12	16	76 (10)	78 (3)	73 (4)	0.998	0.005	13	14	13	23	89 (3)	89 (6)
acibenzolar-S-methyl2	not approved	Fungicides	101 (4)	69 (5)	90 (1)	0.993	0.01	-11	-17	-11	20	116 (4)	108 (9)	105 (9)	0.998	0.01	-14	-14	-16	20	81 (10)	70 (1)	74 (5)	0.994	0.01	-19	-10	-19	22	86 (2)	102 (4)	101 (6)	0.998	0.01	-2	-2	-2	20	109 (3)	61 (3)	84 (4)	0.996	0.01	-6	-6	-1	20	106 (3)	104 (3)
aclonifen2	approved	Herbicides	65 (3)	62 (4)	69 (5)	0.998	0.005	1	11	5	19	69 (4)	62 (8)	68 (7)	0.995	0.005	17	10	11	15	66 (6)	67 (3)	64 (2)	0.990	0.005	16	17	18	13	62 (5)	67 (4)	63 (3)	0.993	0.005	17	17	47	17	69 (5)	69 (7)	69 (5)	0.998	0.005	12	16	13	22	67 (3)	68 (5)
acrinathrin1	not approved	Insecticides	108 (3)	90 (14)	104 (1)	0.997	0.005	-25	-21	-29	11	91 (9)	86 (2)	82 (4)	0.994	0.005	-47	-32	-25	13	88 (2)	97 (14)	105 (18)	0.995	0.005	-26	-31	-24	15	98 (4)	84 (2)	97 (2)	0.998	0.005	-47	-48	-39	10	114 (6)	82 (2)	91 (9)	0.997	0.005	-11	-11	-11	21	102 (13)	89 (6)
alachlor2	not approved	Herbicides	90 (11)	115 (16)	79 (6)	0.992	0.005	39	29	43	7	103 (2)	90 (5)	95 (4)	0.990	0.005	12	12	17	15	97 (2)	100 (6)	104 (2)	0.999	0.005	8	14	18	22	95 (3)	104 (5)	110 (2)	0.998	0.005	17	18	10	7	105 (3)	113 (7)	95 (2)	0.998	0.005	11	17	19	23	103 (10)	100 (7)
aldicarb sulfone2	not approved	Insecticides	103 (3)	89 (1)	94 (3)	0.993	0.005	11	18	16	10	101 (3)	88 (4)	104 (2)	0.992	0.005	20	13	15	28	83 (3)	88 (8)	105 (7)	0.990	0.005	11	19	18	14	105 (5)	99 (2)	104 (2)	0.991	0.005	14	14	28	10	95 (2)	102 (3)	94 (11)	0.995	0.005	11	8	17	21	79 (0)	83 (14)
aldicarb sulfoxide2	not approved	Insecticides	98 (8)	71 (1)	93 (4)	0.998	0.005	17	15	11	7	88 (2)	97 (4)	71 (11)	0.998	0.005	15	17	16	22	96 (5)	83 (4)	97 (4)	0.992	0.005	15	13	15	15	90 (10)	106 (1)	97 (2)	0.997	0.005	11	14	36	15	99 (9)	109 (8)	86 (3)	0.994	0.005	14	8	12	18	104 (12)	105 (3)
aldicarb2	not approved	Insecticides	69 (11)	64 (1)	69 (6)	0.998	0.005	11	14	12	9	109 (6)	92 (3)	86 (11)	0.995	0.005	3	19	7	13	67 (2)	64 (3)	62 (1)	0.998	0.005	15	15	14	27	61 (1)	63 (7)	64 (7)	0.997	0.005	11	31	45	28	109 (2)	96 (7)	94 (2)	0.998	0.005	19	15	10	28	101 (4)	118 (4)
aldrin1	not approved	Insecticides	103 (3)	89 (3)	100 (7)	0.990	0.005	13	12	16	6	88 (14)	78 (2)	67 (1)	0.997	0.005	8	10	18	15	94 (7)	74 (5)	68 (5)	0.991	0.005	12	14	19	14	78 (4)	65 (4)	109 (7)	0.997	0.005	18	18	17	22	71 (2)	102 (7)	96 (1)	0.998	0.005	13	15	13	23	108 (0)	105 (9)
allethrin2	not approved	Insecticides	65 (9)	68 (2)	63 (14)	0.997	0.005	28	28	25	22	65 (16)	66 (5)	68 (4)	0.996	0.005	40	48	36	22	69 (7)	70 (1)	66 (7)	0.998	0.005	24	25	25	15	66 (8)	65 (5)	67 (4)	0.994	0.005	22	28	29	13	64 (4)	68 (4)	61 (8)	0.997	0.005	14	8	16	22	69 (13)	66 (9)
alpha-cypermethrin1	not approved	Insecticides	99 (11)	82 (5)	105 (3)	0.993	0.005	9	9	5	20	107 (17)	99 (7)	97 (4)	0.991	0.005	4	6	1	14	86 (4)	79 (5)	109 (2)	0.998	0.005	15	12	13	24	101 (6)	1011 (2)	106 (9)	0.995	0.005	9	8	7	15	95 (2)	93 (12)	75 (5)	0.991	0.005	12	13	12	22	106 (6)	116 (5)
ametoctradin2	approved	Fungicides	96 (13)	62 (3)	98 (7)	0.997	0.005	12	13	11	11	109 (4)	95 (4)	92 (3)	0.995	0.005	21	14	19	15	106 (9)	84 (1)	95 (6)	0.999	0.005	12	14	12	17	103 (3)	88 (4)	98 (9)	0.994	0.005	18	15	11	22	81 (6)	106 (7)	65 (1)	0.998	0.005	15	10	12	14	104 (16)	90 (7)
ametryn2	not approved	Herbicides	98 (5)	107 (4)	108 (4)	0.993	0.005	18	12	17	20	76 (2)	94 (3)	78 (2)	0.991	0.005	7	17	1	27	98 (9)	73 (2)	74 (1)	0.995	0.005	16	15	11	23	97 (2)	114 (3)	68 (5)	0.998	0.005	16	17	13	14	95 (7)	69 (2)	84 (1)	0.998	0.005	12	5	11	22	104 (3)	102 (4)
amidosulfuron2	approved	Herbicides	103 (4)	108 (2)	105 (9)	0.995	0.005	8	15	16	21	75 (4)	66 (4)	96 (5)	0.995	0.005	6	9	3	14	98 (5)	90 (4)	106 (8)	0.999	0.005	10	22	13	16	71 (2)	71 (4)	75 (3)	0.998	0.005	17	18	15	15	94 (3)	105 (4)	78 (2)	0.995	0.005	14	8	5	23	78 (13)	68 (3)
aminocarb2	not approved	Insecticides	109 (7)	116 (7)	109 (4)	0.990	0.005	56	56	59	28	86 (3)	89 (11)	79 (7)	0.997	0.005	69	60	51	15	95 (3)	68 (7)	89 (7)	0.999	0.005	42	56	55	17	74 (2)	96 (2)	81 (9)	0.991	0.005	53	52	58	27	74 (7)	110 (7)	116 (4)	0.996	0.005	15	16	14	21	76 (9)	68 (10)
amisulbrom2	approved	Fungicides	91 (7)	97 (3)	96 (9)	0.994	0.005	18	16	19	18	90 (9)	111 (4)	95 (4)	0.998	0.005	9	17	13	24	111 (9)	86 (3)	90 (5)	0.990	0.005	13	10	16	16	87 (2)	94 (4)	95 (1)	0.993	0.005	25	34	29	14	106 (14)	106 (5)	76 (4)	0.999	0.005	12	8	15	16	104 (3)	105 (4)
amitraz1	not approved	Insecticides	64 (4)	65 (5)	66 (5)	0.992	0.005	58	52	53	21	65 (13)	62 (7)	64 (3)	0.992	0.005	50	53	63	17	69 (2)	66 (7)	65 (3)	0.990	0.005	50	56	57	18	64 (7)	69 (10)	62 (2)	0.999	0.005	55	50	59	15	65 (6)	65 (4)	70 (4)	0.994	0.005	16	18	18	20	69 (9)	65 (4)
anilazine2	not approved	Fungicides	69 (5)	68 (2)	70 (7)	0.997	0.01	18	15	12	12	68 (8)	70 (4)	66 (4)	0.998	0.01	17	15	19	23	63 (2)	63 (14)	63 (3)	0.991	0.01	13	18	13	15	69 (7)	65 (5)	66 (4)	0.999	0.01	15	8	13	24	73 (3)	79 (1)	75 (10)	0.996	0.01	20	28	26	6	88 (11)	81 (3)
anthraquinone2	not approved	Others	84 (2)	76 (4)	73 (10)	0.997	0.005	8	11	7	20	85 (4)	109 (11)	89 (11)	0.994	0.005	21	18	12	16	86 (4)	84 (6)	92 (2)	0.999	0.005	17	11	16	9	96 (4)	87 (8)	96 (4)	0.998	0.005	20	3	12	17	92 (7)	75 (1)	88 (4)	0.998	0.005	10	19	2	20	83 (9)	107 (2)
atrazine1,2	not approved	Herbicides	87 (2)	75 (3)	88 (3)	0.997	0.005	5	11	8	28	84 (12)	107 (2)	85 (3)	0.996	0.005	19	19	8	20	102 (10)	92 (2)	99 (5)	0.995	0.005	15	13	10	19	106 (9)	86 (3)	97 (3)	0.991	0.005	16	15	13	23	104 (16)	90 (7)	93 (2)	0.991	0.005	17	19	7	19	76 (2)	88 (4)
atrazine desisopropyl2	not approved	Herbicides	76 (4)	98 (7)	78 (10)	0.993	0.01	17	16	16	20	100 (11)	78 (9)	90 (12)	0.997	0.01	16	19	17	19	99 (3)	95 (1)	98 (3)	0.999	0.01	11	5	17	8	98 (9)	105 (5)	116 (5)	0.998	0.01	11	16	17	16	69 (7)	69 (3)	66 (5)	0.997	0.01	11	12	15	18	86 (11)	71 (5)
atrazine-desethyl1	not approved	Herbicides	81 (14)	97 (14)	79 (8)	0.992	0.01	1	13	8	21	71 (15)	88 (3)	99 (5)	0.991	0.01	15	13	14	19	98 (1)	76 (4)	70 (10)	0.994	0.01	15	9	18	13	86 (4)	84 (6)	92 (2)	0.999	0.01	17	11	16	9	106 (9)	78 (2)	115 (6)	0.996	0.01	5	8	3	22	102 (3)	86 (4)
avermectin B1a2	approved	Insecticides	94 (7)	100 (6)	78 (4)	0.997	0.005	16	18	13	15	86 (6)	96 (2)	91 (4)	0.994	0.005	12	22	14	17	72 (7)	96 (4)	101 (4)	0.999	0.005	14	10	19	14	88 (5)	87 (19)	106 (3)	0.991	0.005	11	9	15	14	106 (5)	90 (8)	107 (10)	0.996	0.005	13	13	10	16	109 (2)	94 (10)
avermectin B1b2	approved	Insecticides	72 (8)	88 (8)	73 (4)	0.997	0.005	18	12	14	24	83 (9)	86 (8)	66 (3)	0.998	0.005	11	18	12	20	75 (6)	85 (6)	85 (8)	0.995	0.005	6	16	16	20	85 (3)	86 (3)	99 (9)	0.998	0.005	11	10	11	22	106 (3)	70 (3)	107 (1)	0.998	0.005	8	7	19	26	106 (1)	105 (5)
azaconazole1,2	not approved	Fungicides	72 (11)	73 (4)	69 (2)	0.997	0.005	20	18	16	25	91 (8)	83 (3)	88 (7)	0.997	0.005	12	17	13	19	70 (6)	83 (3)	66 (7)	0.999	0.005	19	14	16	16	61 (9)	69 (9)	69 (2)	0.999	0.005	19	7	15	12	111 (2)	106 (10)	107 (4)	0.997	0.005	15	9	2	9	110 (8)	99 (7)
azadirachtin2	approved	Insecticides	66 (8)	64 (3)	62 (5)	0.995	0.005	-39	-25	-35	21	64 (6)	74 (5)	61 (3)	0.991	0.005	-39	-38	-39	19	63 (3)	61 (6)	65 (6)	0.991	0.005	-34	-37	-48	8	67 (11)	65 (8)	71 (2)	0.999	0.005	-23	-25	-28	23	67 (9)	67 (4)	69 (2)	0.995	0.005	-12	-2	-12	18	69 (5)	64 (4)
azamethiphos2	not approved	Insecticides	103 (7)	74 (5)	83 (8)	0.998	0.005	10	19	8	16	94 (2)	90 (5)	95 (1)	0.992	0.005	16	19	14	19	82 (9)	86 (3)	76 (4)	0.999	0.005	18	3	12	8	81 (10)	70 (1)	64 (1)	0.999	0.005	12	11	16	22	106 (10)	109 (3)	106 (3)	0.997	0.005	17	12	18	10	100 (1)	102 (6)
azinphos-ethyl1	not approved	Insecticides	88 (12)	70 (1)	86 (5)	0.997	0.005	8	14	4	20	104 (5)	106 (13)	92 (2)	0.995	0.005	16	6	18	19	76 (9)	109 (9)	85 (2)	0.999	0.005	13	13	15	11	87 (3)	99 (10)	95 (4)	0.995	0.005	19	5	7	10	99 (4)	71 (4)	80 (6)	0.998	0.005	17	12	18	20	64 (1)	91 (4)
azinphos-methyl1	not approved	Insecticides	100 (4)	79 (5)	73 (3)	0.998	0.005	13	8	17	13	78 (5)	88 (10)	76 (4)	0.995	0.005	8	13	10	17	102 (4)	96 (6)	116 (10)	0.998	0.005	10	13	14	12	72 (11)	104 (5)	95 (3)	0.994	0.005	18	13	16	7	101 (15)	91 (4)	108 (2)	0.997	0.005	15	11	15	18	73 (2)	85 (5)
azoxystrobine1,2	approved	Fungicides	75 (9)	84 (1)	80 (4)	0.994	0.005	45	23	42	15	89 (5)	85 (6)	96 (4)	0.998	0.005	11	17	13	5	78 (10)	80 (2)	71 (2)	0.992	0.005	10	19	17	13	83 (4)	76 (5)	79 (9)	0.997	0.005	8	16	7	14	90 (7)	102 (7)	98 (8)	0.996	0.005	14	17	5	34	60 (4)	70 (5)
beflubutamid2	approved	Herbicides	92 (4)	73 (2)	95 (4)	0.998	0.005	58	54	55	22	76 (2)	83 (3)	66 (5)	0.997	0.005	52	46	45	12	88 (1)	92 (2)	91 (4)	0.995	0.005	57	51	56	19	102 (3)	95 (1)	95 (1)	0.996	0.005	59	59	54	10	81 (4)	84 (7)	98 (13)	0.998	0.005	11	12	20	25	80 (4)	85 (5)
benalaxyl1,2	not approved	Fungicides	63 (10)	60 (4)	61 (3)	0.995	0.005	12	18	9	23	62 (4)	72 (7)	61 (6)	0.998	0.005	15	17	11	12	69 (8)	68 (14)	65 (2)	0.992	0.005	11	11	16	36	68 (5)	61 (7)	68 (4)	0.999	0.005	6	7	14	23	79 (9)	80 (3)	87 (4)	0.998	0.005	9	4	22	25	109 (4)	109 (5)
bendiocarb2	not approved	Insecticides	71 (5)	68 (7)	67 (2)	0.998	0.005	1	2	7	10	64 (8)	71 (6)	63 (3)	0.999	0.005	12	12	12	8	69 (4)	62 (8)	68 (7)	0.994	0.005	15	14	9	15	66 (8)	65 (5)	67 (4)	0.997	0.005	16	15	5	15	69 (3)	69 (6)	67 (3)	0.998	0.005	21	18	21	26	68 (10)	61 (4)
benfluralin1	not approved	Herbicides	91 (1)	86 (3)	108 (4)	0.997	0.005	34	32	37	7	88 (3)	86 (3)	97 (2)	0.998	0.005	14	16	11	7	83 (4)	69 (2)	79 (3)	0.998	0.005	10	14	17	35	72 (8)	86 (2)	78 (3)	0.999	0.005	10	16	8	39	106 (3)	104 (3)	70 (3)	0.990	0.005	18	18	16	16	101 (4)	102 (3)
benfuracarb1,2	not approved	Insecticides	98 (5)	96 (7)	71 (5)	0.998	0.005	32	32	38	10	83 (13)	109 (9)	110 (2)	0.998	0.005	15	17	5	5	69 (2)	65 (11)	61 (15)	0.995	0.005	33	44	26	18	75 (3)	93 (7)	107 (2)	0.998	0.005	11	10	4	7	85 (4)	93 (4)	98 (2)	0.997	0.005	19	14	14	12	119 (4)	109 (8)
benomyl2	not approved	Fungicides	90 (3)	93 (14)	102 (6)	0.994	0.01	32	33	31	15	72 (7)	93 (4)	94 (2)	0.992	0.01	32	38	44	20	102 (5)	96 (7)	113 (2)	0.999	0.01	29	24	22	15	100 (7)	102 (5)	114 (7)	0.998	0.01	28	27	27	26	102 (13)	89 (6)	82 (7)	0.999	0.01	19	16	17	20	72 (9)	96 (7)
bensulfuron-methyl2	approved	Herbicides	84 (5)	84 (6)	70 (4)	0.998	0.005	10	13	42	28	88 (6)	81 (4)	67 (2)	0.990	0.005	16	10	15	22	103 (15)	110 (4)	117 (1)	0.992	0.005	11	14	6	15	78 (6)	87 (6)	70 (3)	0.998	0.005	29	21	32	16	103 (10)	100 (7)	91 (3)	0.990	0.005	16	16	16	11	93 (10)	102 (7)
benthiavalicarb-isopropyl2	not approved	Fungicides	97 (3)	106 (8)	119 (10)	0.998	0.005	13	12	39	22	76 (6)	76 (8)	64 (7)	0.990	0.005	10	13	18	21	92 (17)	95 (1)	109 (8)	0.991	0.005	15	11	15	17	101 (5)	102 (4)	116 (5)	0.994	0.005	15	13	13	20	69 (0)	83 (14)	72 (7)	0.991	0.005	19	16	16	23	98 (1)	113 (3)
benzoximate2	not approved	Acaricides	105 (9)	94 (4)	90 (6)	0.995	0.005	-32	-37	-22	13	108 (7)	86 (1)	109 (7)	0.992	0.005	-40	-25	-36	16	72 (0)	79 (2)	85 (1)	0.995	0.005	-23	-25	-20	13	86 (7)	78 (4)	115 (7)	0.999	0.005	-27	-22	-21	15	104 (2)	105 (3)	87 (14)	0.991	0.005	-35	-36	-37	8	89 (5)	106 (7)
beta-cyfluthrin1	not approved	Insecticides	71 (4)	113 (3)	95 (5)	0.998	0.01	12	12	17	15	78 (9)	88 (9)	96 (4)	0.994	0.01	8	10	2	14	107 (2)	102 (4)	95 (5)	0.998	0.01	13	18	13	15	76 (13)	81 (4)	76 (7)	0.997	0.01	10	18	19	24	105 (2)	98 (7)	98 (6)	0.999	0.01	14	17	6	25	82 (2)	93 (12)
bifenazate1,2	approved	Insecticides	63 (10)	66 (5)	66 (2)	0.994	0.005	29	39	41	22	63 (4)	96 (3)	66 (9)	0.994	0.005	11	15	13	17	60 (4)	63 (3)	65 (1)	0.994	0.005	6	17	19	14	68 (3)	65 (5)	62 (2)	0.998	0.005	5	13	15	16	66 (10)	68 (3)	63 (4)	0.992	0.005	14	21	4	32	67 (3)	68 (5)
bifenox2	approved	Herbicides	128 (2)	124 (6)	129 (4)	0.999	0.005	48	41	42	12	125 (3)	129 (3)	128 (9)	0.997	0.005	35	37	45	16	129 (4)	126 (4)	122 (2)	0.999	0.005	40	46	30	20	125 (8)	128 (6)	127 (3)	0.999	0.005	23	24	26	19	128 (0)	125 (9)	123 (4)	0.993	0.005	47	39	41	14	124 (2)	120 (7)
bifenthrin1	not approved	Insecticides	95 (4)	105 (7)	86 (2)	0.995	0.005	19	10	19	8	88 (3)	99 (3)	76 (5)	0.998	0.005	13	8	3	16	77 (3)	79 (5)	66 (4)	0.999	0.005	22	23	19	14	80 (10)	95 (3)	102 (2)	0.993	0.005	18	9	6	19	79 (3)	76 (9)	92 (3)	0.992	0.005	13	17	4	5	89 (3)	106 (5)
biphenyl1	not approved	Fungicides	81 (10)	117 (7)	91 (3)	0.991	0.01	17	22	20	7	91 (4)	94 (4)	65 (3)	0.994	0.01	17	12	10	7	80 (10)	85 (8)	96 (4)	0.998	0.01	19	13	19	14	87 (7)	76 (13)	94 (5)	0.995	0.01	7	14	4	31	93 (11)	103 (3)	88 (6)	0.990	0.01	14	6	20	20	85 (8)	115 (4)
bitertanol1,2	not approved	Fungicides	70 (13)	70 (7)	86 (11)	0.998	0.005	14	19	19	5	70 (4)	95 (4)	61 (9)	0.998	0.005	10	7	19	6	103 (4)	108 (6)	105 (4)	0.998	0.005	17	13	12	20	85 (6)	92 (7)	71 (2)	0.998	0.005	13	15	9	33	88 (3)	86 (3)	97 (2)	0.998	0.005	14	16	11	7	80 (1)	109 (1)
bixafen2	approved	Fungicides	66 (6)	69 (7)	68 (10)	0.995	0.005	6	17	11	20	68 (4)	75 (4)	65 (1)	0.998	0.005	16	10	5	4	62 (4)	66 (6)	66 (10)	0.999	0.005	36	18	19	21	66 (14)	61 (7)	70 (8)	0.997	0.005	19	13	7	10	63 (13)	69 (9)	70 (2)	0.998	0.005	15	17	5	5	70 (11)	65 (1)
boscalid1,2	approved	Fungicides	79 (4)	84 (7)	75 (6)	0.990	0.005	20	13	7	22	94 (8)	98 (2)	92 (2)	0.991	0.005	12	12	13	15	106 (4)	109 (4)	105 (4)	0.999	0.005	14	8	18	18	85 (2)	85 (12)	70 (5)	0.998	0.005	5	5	12	16	106 (3)	96 (5)	115 (1)	0.998	0.005	17	19	12	22	74 (2)	89 (3)
bromacil1,2	not approved	Herbicides	94 (9)	115 (7)	94 (5)	0.991	0.005	12	6	10	21	95 (7)	82 (2)	76 (4)	0.992	0.005	14	15	12	4	109 (7)	106 (1)	116 (5)	1.000	0.005	17	17	15	23	101 (5)	118 (3)	105 (4)	0.996	0.005	11	15	13	14	72 (5)	115 (6)	96 (2)	0.994	0.005	12	11	12	21	77 (2)	78 (12)
bromophos-ethyl1	not approved	Insecticides	96 (9)	85 (6)	90 (5)	0.994	0.005	19	10	7	16	91 (7)	84 (3)	96 (4)	0.997	0.005	5	4	18	15	106 (12)	101 (4)	102 (2)	0.998	0.005	12	12	11	22	70 (5)	102 (4)	103 (2)	0.998	0.005	6	12	3	25	104 (2)	107 (10)	89 (4)	0.998	0.005	18	11	13	3	104 (5)	96 (16)
bromophos-methyl1	not approved	Insecticides	66 (3)	66 (5)	66 (13)	0.995	0.005	17	12	9	14	66 (6)	77 (2)	67 (3)	0.993	0.005	13	19	14	14	63 (2)	63 (3)	68 (5)	0.998	0.005	18	13	12	14	64 (4)	69 (11)	65 (3)	0.993	0.005	14	17	19	27	65 (8)	96 (10)	66 (3)	0.998	0.005	14	15	17	14	65 (2)	62 (3)
bromopropylate1	not approved	Acaricides	96 (3)	109 (2)	92 (7)	0.997	0.005	36	39	36	17	103 (4)	103 (6)	105 (7)	0.997	0.005	34	35	47	27	78 (4)	72 (5)	76 (6)	0.998	0.005	43	43	31	22	95 (16)	100 (7)	90 (5)	0.993	0.005	29	25	29	27	71 (3)	110 (17)	76 (4)	0.997	0.005	11	8	19	22	72 (7)	77 (4)
bromuconazole1,2	approved	Fungicides	70 (3)	88 (14)	80 (8)	0.996	0.005	39	20	21	16	92 (2)	102 (2)	97 (4)	0.999	0.005	19	17	17	22	105 (7)	114 (10)	111 (10)	0.998	0.005	16	14	19	22	102 (5)	85 (8)	99 (4)	0.998	0.005	7	19	14	16	95 (7)	73 (12)	92 (5)	0.998	0.005	11	16	10	22	86 (4)	78 (2)
bupirimate1,2	approved	Fungicides	66 (4)	69 (4)	67 (3)	0.993	0.005	16	16	20	16	66 (2)	70 (5)	62 (1)	0.999	0.005	18	11	17	22	66 (4)	63 (5)	67 (17)	0.999	0.005	11	13	8	20	70 (4)	62 (12)	66 (11)	0.997	0.005	12	14	5	29	69 (6)	60 (11)	63 (8)	0.991	0.005	14	7	18	19	66 (10)	68 (3)
buprofezin1,2	approved	Insecticides	108 (14)	110 (1)	94 (5)	0.990	0.005	13	17	20	6	96 (5)	81 (4)	68 (5)	0.992	0.005	14	14	11	23	102 (5)	96 (1)	108 (1)	0.998	0.005	45	43	23	23	116 (7)	101 (13)	109 (2)	0.992	0.005	33	30	27	23	75 (7)	76 (6)	104 (8)	0.999	0.005	19	8	16	20	75 (2)	85 (5)
buralin1	not approved	Herbicides	103 (2)	109 (7)	111 (2)	0.998	0.005	19	20	11	4	96 (2)	101 (3)	116 (7)	0.999	0.005	14	12	12	10	110 (1)	98 (6)	105 (12)	0.999	0.005	30	26	30	22	88 (6)	76 (2)	95 (1)	0.993	0.005	33	35	24	6	105 (2)	106 (10)	105 (2)	0.994	0.005	15	11	15	19	83 (8)	70 (5)
butafenacil2	not approved	Herbicides	66 (2)	70 (5)	62 (1)	0.991	0.005	17	18	18	15	66 (7)	69 (7)	69 (2)	0.999	0.005	16	17	15	7	62 (5)	67 (4)	63 (3)	0.998	0.005	31	30	28	21	65 (2)	65 (1)	61 (8)	0.998	0.005	19	7	15	5	71 (5)	75 (3)	72 (3)	0.994	0.005	11	19	17	11	71 (3)	75 (5)
butocarboxim2	not approved	Insecticides	99 (3)	95 (7)	70 (5)	0.998	0.005	15	13	11	4	115 (1)	86 (3)	64 (1)	0.997	0.005	18	15	14	15	94 (1)	98 (2)	81 (10)	0.998	0.005	6	7	4	27	86 (5)	79 (3)	79 (10)	0.998	0.005	9	7	13	9	80 (11)	89 (11)	79 (3)	0.992	0.005	4	9	19	7	99 (9)	90 (11)
butocarboxim sulfoxide2	not approved	Insecticides	86 (1)	84 (9)	96 (4)	0.998	0.005	35	30	27	16	93 (4)	94 (2)	95 (6)	0.999	0.005	36	49	44	10	74 (3)	79 (2)	67 (3)	0.998	0.005	30	26	30	25	102 (3)	108 (4)	104 (6)	0.990	0.005	24	37	25	9	103 (7)	95 (4)	100 (11)	0.998	0.005	19	18	20	10	108 (11)	91 (9)
buturon2	not approved	Herbicides	60 (3)	68 (4)	60 (8)	0.991	0.005	14	16	19	12	96 (2)	108 (2)	106 (8)	0.999	0.005	19	12	12	28	65 (3)	61 (7)	64 (4)	0.999	0.005	15	12	19	10	62 (4)	66 (11)	69 (3)	0.997	0.005	13	19	15	7	107 (3)	95 (4)	83 (6)	0.999	0.005	15	11	16	10	86 (17)	89 (5)
BYI08330-enol2	not approved	Insecticides	96 (3)	115 (8)	72 (9)	0.998	0.005	4	2	14	12	89 (4)	68 (6)	89 (7)	0.996	0.005	14	13	13	22	80 (4)	86 (3)	88 (3)	0.999	0.005	18	11	19	17	95 (4)	83 (11)	99 (4)	0.993	0.005	17	17	12	8	80 (10)	95 (3)	102 (2)	0.999	0.005	18	20	18	11	94 (6)	101 (4)
BYI08330-enol-glucoside2	not approved	Insecticides	79 (3)	97 (1)	93 (10)	0.995	0.005	12	13	19	2	96 (3)	94 (2)	90 (5)	0.998	0.005	11	10	11	13	79 (2)	116 (17)	116 (18)	0.999	0.005	18	15	13	12	111 (3)	83 (5)	114 (4)	0.997	0.005	19	20	11	12	92 (1)	99 (2)	90 (5)	0.999	0.005	16	12	19	18	102 (7)	105 (3)
BYI08330-ketohydroxy2	not approved	Insecticides	91 (5)	96 (11)	76 (10)	0.996	0.005	15	3	11	13	76 (4)	90 (5)	105 (3)	0.996	0.005	11	7	6	15	94 (7)	110 (14)	108 (4)	0.990	0.005	17	34	19	30	77 (2)	95 (4)	73 (4)	0.993	0.005	17	9	12	23	82 (5)	89 (6)	81 (4)	0.998	0.005	17	12	19	22	108 (3)	108 (3)
BYI08330-monohydroxy2	not approved	Insecticides	116 (13)	117 (10)	119 (5)	0.999	0.005	19	4	13	14	92 (5)	97 (4)	93 (3)	0.990	0.005	13	13	16	22	109 (4)	113 (6)	107 (8)	0.990	0.005	12	2	17	17	108 (4)	91 (1)	116 (2)	0.995	0.005	19	13	12	10	105 (5)	74 (4)	91 (3)	0.996	0.005	10	12	16	20	74 (8)	76 (3)
cadusafos1,2	not approved	Insecticides	89 (3)	81 (5)	95 (7)	0.994	0.005	54	50	52	4	73 (8)	79 (2)	92 (2)	0.999	0.005	54	51	55	14	75 (7)	64 (2)	79 (4)	0.994	0.005	50	59	53	18	71 (5)	87 (1)	102 (7)	0.994	0.005	59	56	54	7	99 (7)	90 (3)	89 (7)	0.991	0.005	12	15	19	16	74 (7)	79 (3)
captafol1	not approved	Fungicides	104 (12)	115 (7)	101 (7)	0.998	0.005	19	16	11	12	104 (8)	102 (2)	98 (3)	0.997	0.005	3	8	4	14	70 (12)	75 (3)	75 (7)	0.998	0.005	12	12	9	21	96 (4)	93 (1)	88 (5)	0.992	0.005	17	11	15	10	102 (6)	103 (3)	106 (5)	0.998	0.005	13	19	15	22	116 (7)	89 (3)
captan1	approved	Fungicides	66 (7)	65 (3)	66 (6)	0.998	0.005	55	53	55	11	65 (2)	71 (10)	69 (5)	0.997	0.005	50	41	45	15	65 (13)	75 (4)	60 (12)	0.998	0.005	53	58	50	18	64 (10)	61 (3)	63 (4)	0.997	0.005	42	52	56	15	68 (4)	67 (2)	62 (2)	0.997	0.005	18	12	14	21	69 (6)	64 (4)
carbaryl1,2	not approved	Insecticides	63 (10)	60 (4)	61 (3)	0.991	0.005	17	19	12	7	62 (3)	67 (2)	70 (10)	0.999	0.005	7	13	15	19	65 (2)	69 (2)	71 (8)	0.999	0.005	13	14	16	24	65 (5)	62 (7)	68 (8)	0.997	0.005	15	1	18	28	67 (8)	69 (2)	68 (5)	0.998	0.005	14	18	12	22	63 (8)	65 (4)
carbendazim2	not approved	Fungicides	65 (3)	62 (4)	69 (5)	0.997	0.005	19	10	16	10	69 (3)	78 (3)	71 (4)	0.996	0.005	10	2	13	11	71 (5)	68 (9)	65 (2)	0.995	0.005	18	13	13	26	69 (7)	66 (3)	62 (12)	0.997	0.005	6	4	14	22	63 (3)	70 (7)	66 (6)	0.992	0.005	15	17	16	14	68 (6)	65 (4)
carbetamide2	not approved	Herbicides	107 (7)	100 (7)	96 (2)	0.997	0.005	16	15	23	7	100 (11)	69 (8)	85 (8)	0.904	0.005	17	17	17	7	78 (4)	77 (18)	71 (5)	0.998	0.005	35	31	34	25	102 (6)	70 (4)	93 (8)	0.993	0.005	17	11	16	13	76 (11)	84 (4)	101 (10)	0.998	0.005	19	9	13	22	79 (5)	78 (2)
carbofuran1,2	not approved	Insecticides	73 (14)	70 (4)	96 (5)	0.997	0.005	17	18	19	9	84 (8)	100 (1)	76 (7)	0.999	0.005	15	5	14	6	103 (7)	109 (5)	110 (11)	0.998	0.005	2	16	15	27	98 (14)	105 (2)	79 (1)	0.992	0.005	11	9	13	15	97 (3)	95 (1)	108 (1)	0.996	0.005	14	6	18	22	75 (3)	91 (9)
carbosulfan1	not approved	Insecticides	71 (6)	65 (10)	66 (2)	0.994	0.01	10	15	15	6	68 (5)	65 (11)	67 (7)	0.990	0.01	19	17	16	16	68 (5)	64 (4)	63 (7)	0.990	0.01	12	13	14	20	61 (4)	68 (3)	68 (4)	0.997	0.01	8	5	9	22	65 (9)	65 (2)	67 (17)	0.997	0.01	10	8	18	18	70 (4)	70 (3)
carboxin1,2	not approved	Fungicides	74 (8)	78 (4)	76 (7)	0.995	0.01	15	11	18	22	84 (4)	90 (4)	75 (6)	0.998	0.01	10	14	12	15	103 (4)	115 (6)	98 (5)	0.997	0.01	16	13	19	24	106 (9)	86 (3)	97 (3)	0.991	0.01	16	15	15	23	89 (9)	81 (4)	87 (7)	0.998	0.01	18	7	16	23	71 (1)	71 (4)
cerfentrazone-ethyl2	approved	Herbicides	105 (4)	88 (4)	93 (4)	0.994	0.005	15	12	13	20	79 (5)	73 (1)	76 (4)	0.998	0.005	15	11	12	23	99 (1)	102 (5)	103 (4)	0.999	0.005	13	17	5	22	87 (7)	86 (11)	81 (11)	0.997	0.005	12	4	8	11	71 (4)	71 (3)	64 (3)	0.992	0.005	13	13	16	10	92 (2)	110 (9)
chinomethionate1	not approved	Fungicides	88 (3)	86 (3)	97 (2)	0.998	0.005	14	16	11	7	91 (9)	93 (4)	85 (2)	0.998	0.005	10	11	10	27	108 (1)	68 (4)	99 (1)	0.999	0.005	11	15	11	27	86 (4)	85 (8)	83 (4)	0.997	0.005	17	10	16	6	98 (8)	93 (4)	91 (8)	0.998	0.005	15	16	13	7	89 (8)	96 (9)
chlorantraniliprole1,2	approved	Insecticides	63 (13)	69 (9)	60 (2)	0.998	0.01	15	17	5	5	68 (2)	68(5)	71 (5)	0.998	0.01	6	8	5	16	66 (6)	67 (3)	64 (2)	0.992	0.01	46	45	43	27	65 (12)	62 (5)	63 (2)	0.994	0.01	9	14	8	16	66 (10)	68 (3)	63 (4)	0.998	0.01	11	14	10	10	62 (11)	71 (4)
chlorbromuron2	not approved	Herbicides	72 (7)	93 (4)	94 (2)	0.992	0.005	12	18	14	20	94 (11)	72 (4)	68 (4)	0.999	0.005	4	9	18	7	100 (8)	88 (6)	109 (1)	0.999	0.005	12	2	16	18	71 (5)	83 (11)	73 (4)	0.995	0.005	18	19	13	17	95 (4)	96 (2)	109 (4)	0.995	0.005	8	7	14	15	77 (1)	90 (4)
chlordane cis1	not approved	Insecticides	68 (6)	61 (4)	67 (2)	0.990	0.01	16	10	15	22	66 (3)	68 (7)	63 (7)	0.999	0.01	14	12	15	18	69 (4)	62 (8)	68 (7)	0.999	0.01	10	12	15	21	68 (14)	68 (1)	64 (2)	0.994	0.01	13	18	4	31	71 (3)	79 (4)	79 (2)	0.997	0.01	14	15	18	28	67 (3)	68 (5)
chlordane trans1	not approved	Insecticides	63 (10)	60 (4)	61 (3)	0.990	0.01	10	13	18	21	64 (2)	66 (12)	68 (5)	0.999	0.01	7	14	17	6	62 (5)	67 (4)	63 (3)	0.999	0.01	12	15	13	25	66 (8)	65 (5)	67 (4)	0.998	0.01	11	13	16	0	96 (2)	86 (13)	98 (4)	0.996	0.01	11	5	13	22	98 (6)	70 (1)
chlorfenapyr1	not approved	Insecticides	108 (7)	86 (1)	109 (7)	0.992	0.01	10	5	6	16	76 (1)	69 (8)	78 (7)	0.997	0.01	8	23	5	20	76 (4)	73 (3)	81 (3)	0.997	0.01	9	12	19	22	98 (5)	90 (4)	74 (5)	0.998	0.01	20	11	5	7	102 (7)	106 (4)	91 (4)	0.991	0.01	17	10	11	13	93 (6)	99 (10)
chlorfenson1	not approved	Acaricides	78 (9)	88 (9)	96 (4)	0.994	0.01	8	10	2	14	91 (8)	100 (1)	93 (12)	0.997	0.01	15	23	14	17	102 (6)	107 (7)	103 (9)	0.995	0.01	15	19	10	21	83 (4)	99 (5)	85 (2)	0.997	0.01	13	11	8	27	86 (10)	105 (2)	85 (5)	0.994	0.01	12	2	19	15	106 (13)	104 (5)
chlorfenvinphos1	not approved	Insecticides	73 (4)	96 (3)	106 (9)	0.994	0.005	11	15	13	17	85 (1)	105 (11)	98 (8)	0.999	0.005	1	19	14	18	94 (4)	93 (8)	99 (2)	0.998	0.005	11	9	16	10	85 (2)	95 (2)	76 (2)	0.999	0.005	6	17	4	29	75 (2)	81 (5)	70 (5)	0.994	0.005	18	17	16	22	92 (7)	93 (3)
chlorfluazuron2	not approved	Insecticides	75 (3)	79 (3)	98 (9)	0.997	0.005	15	17	14	16	75 (5)	90 (4)	113 (1)	0.998	0.005	4	10	16	11	78 (5)	77 (13)	89 (6)	0.991	0.005	13	6	11	15	75 (2)	86 (4)	92 (3)	0.990	0.005	18	9	6	14	110 (3)	111 (3)	105 (5)	0.996	0.005	8	8	15	14	91 (7)	67 (13)
chloridazon1,2	not approved	Herbicides	88 (3)	99 (3)	76 (5)	0.998	0.005	53	58	53	16	104 (1)	93 (1)	100 (7)	0.998	0.005	50	53	58	11	116 (7)	88 (5)	91 (6)	0.998	0.005	53	51	52	28	74 (4)	95 (11)	100 (2)	0.999	0.005	55	54	52	40	95 (3)	107 (2)	89 (5)	0.991	0.005	10	15	19	15	65 (2)	88 (5)
chlorobenzilate1	not approved	Insecticides	91 (4)	94 (4)	75 (3)	0.994	0.01	32	43	25	7	78 (2)	93 (4)	70 (2)	0.999	0.01	47	17	12	17	109 (2)	91 (3)	86 (3)	0.996	0.01	37	32	29	22	77 (5)	91 (3)	81 (4)	0.996	0.01	43	48	39	11	76 (11)	108 (4)	86 (4)	0.999	0.01	10	16	15	27	118 (3)	91 (3)
chlorothalonil1	not approved	Fungicides	70 (4)	95 (4)	71 (9)	0.998	0.005	21	18	12	6	116 (4)	107 (5)	106 (3)	0.996	0.005	43	29	33	24	95 (6)	74 (2)	109 (9)	0.999	0.005	43	42	41	13	72 (4)	97 (9)	107 (3)	0.998	0.005	41	44	39	12	114 (6)	71 (5)	94 (10)	0.998	0.005	13	15	16	14	102 (4)	106 (9)
chlorotoluron2	approved	Herbicides	78 (4)	75 (4)	95 (1)	0.998	0.005	16	10	5	4	76 (4)	83 (2)	64 (1)	0.998	0.005	17	17	15	22	74 (1)	82 (5)	93 (4)	0.999	0.005	13	5	12	15	98 (7)	119 (4)	73 (5)	0.996	0.005	18	16	7	31	70 (7)	71 (5)	69 (4)	0.998	0.005	15	11	17	20	89 (11)	71 (2)
chloroxuron2	not approved	Herbicides	94 (8)	98 (2)	92 (2)	0.991	0.005	12	12	13	15	70 (4)	69 (4)	73 (2)	0.997	0.005	17	12	15	19	106 (8)	96 (2)	81 (4)	0.999	0.005	19	5	11	22	76 (12)	99 (4)	106 (3)	0.991	0.005	12	16	17	12	78 (6)	88 (4)	84 (7)	0.993	0.005	11	18	16	13	100 (7)	79 (4)
chlorpropham1	not approved	Herbicides	95 (7)	82 (2)	76 (4)	0.992	0.005	54	55	52	4	94 (7)	66 (7)	91 (13)	0.993	0.005	63	43	56	20	89 (7)	76 (3)	76 (8)	0.994	0.005	48	54	55	14	106 (4)	72 (9)	99 (9)	0.999	0.005	54	51	58	31	86 (7)	103 (7)	73 (5)	0.998	0.005	16	17	19	6	86 (4)	91 (7)
chlorpyrifos1	not approved	Insecticides	91 (7)	84 (3)	96 (4)	0.997	0.005	5	4	18	15	105 (7)	105 (2)	109 (2)	0.990	0.005	19	17	13	28	90 (5)	104 (7)	86 (1)	0.993	0.005	20	11	18	15	105 (2)	93 (10)	79 (2)	0.999	0.005	10	12	31	15	98 (13)	98 (5)	96 (4)	0.998	0.005	20	19	13	9	85 (2)	85 (12)
chlorpyrifos-methyl1	not approved	Insecticides	76 (6)	77 (2)	97 (3)	0.993	0.005	23	29	24	14	97 (4)	71 (5)	110 (4)	0.999	0.005	26	24	22	11	105 (3)	92 (4)	88 (9)	0.998	0.005	23	25	27	27	71 (5)	76 (10)	81 (2)	0.999	0.005	33	25	21	28	85 (8)	99 (2)	83 (1)	0.991	0.005	13	16	12	15	101 (5)	118 (3)
chlorsulfuron2	not approved	Herbicides	103 (4)	103 (6)	105 (7)	0.997	0.005	-14	-15	-17	27	92 (1)	110 (11)	110 (2)	0.992	0.005	-14	-13	-7	21	94 (2)	103 (1)	96 (3)	0.996	0.005	-13	-15	-12	14	81 (1)	93 (7)	74 (7)	0.997	0.005	-11	-11	-15	28	106 (7)	101 (3)	109 (1)	0.997	0.005	-15	-13	-7	15	115 (16)	100 (7)
chlorthal-dimethyl1	not approved	Herbicides	92 (2)	102 (2)	97 (4)	0.999	0.005	19	17	17	22	108 (5)	103 (7)	105 (18)	0.991	0.005	11	14	11	15	86 (3)	83 (2)	89 (3)	0.998	0.005	41	38	40	15	110 (2)	79 (5)	90 (4)	0.999	0.005	18	2	2	15	64 (2)	69 (5)	66 (5)	0.998	0.005	8	16	3	14	104 (3)	80 (14)
chlozolinate1	not approved	Fungicides	76 (2)	90 (5)	92 (1)	0.999	0.005	18	11	17	22	116 (7)	98 (5)	104 (2)	0.995	0.005	17	17	6	24	108 (2)	115 (4)	99 (3)	0.996	0.005	20	25	36	24	96 (5)	74 (7)	73 (1)	0.996	0.005	18	14	14	28	82 (4)	84 (3)	90 (8)	0.997	0.005	8	11	4	20	72 (6)	79 (2)
chromafenozide2	approved	Insecticides	96 (5)	81 (4)	78 (5)	0.992	0.005	24	24	21	23	109 (2)	103 (4)	105 (7)	0.994	0.005	33	39	49	25	88 (6)	91 (3)	94 (4)	0.995	0.005	20	28	31	17	90 (3)	88 (8)	93 (4)	0.998	0.005	38	29	25	22	98 (7)	109 (9)	117 (6)	0.998	0.005	35	20	28	21	68 (2)	65 (16)
cinosulfuron2	not approved	Herbicides	96 (2)	101 (3)	106 (7)	0.999	0.005	14	12	12	25	95 (6)	99 (1)	97 (4)	0.993	0.005	11	15	14	25	94 (2)	97 (4)	81 (13)	0.997	0.005	19	10	17	23	74 (2)	73 (15)	86 (5)	0.992	0.005	16	17	13	15	76 (12)	85 (4)	81 (6)	0.994	0.005	11	10	14	21	73 (6)	89 (1)
clethodim2	approved	Herbicides	76 (7)	78 (7)	79 (2)	0.999	0.005	16	17	15	7	94 (1)	108 (1)	92 (1)	0.995	0.005	16	16	17	24	90 (5)	92 (1)	89 (5)	0.993	0.005	10	9	16	23	73 (3)	79 (7)	68(5)	0.999	0.005	13	12	4	13	100 (2)	79 (10)	106 (4)	0.998	0.005	19	11	12	18	102 (2)	71 (1)
clodinafop-propargyl2	approved	Herbicides	93 (4)	94 (2)	95 (6)	0.999	0.005	16	19	14	10	106 (8)	109 (1)	68 (5)	0.995	0.005	15	11	11	18	97 (4)	68 (5)	77 (2)	0.998	0.005	11	18	14	18	82 (7)	69 (9)	93 (10)	0.998	0.005	7	13	10	18	70 (14)	77 (5)	76 (1)	0.995	0.005	15	14	13	28	102 (4)	104 (1)
clofentezine2	not approved	Acaricides	95 (1)	86 (3)	74 (1)	0.997	0.005	38	35	25	15	89 (7)	100 (8)	116 (7)	0.990	0.005	32	43	25	24	79 (2)	116 (7)	101 (3)	0.994	0.005	45	43	23	28	97 (2)	74 (7)	72 (4)	0.998	0.005	36	31	33	15	89 (4)	75 (4)	79 (4)	0.998	0.005	12	16	47	23	71 (5)	79 (3)
clomazone1,2	approved	Herbicides	96 (2)	108 (2)	106 (8)	0.999	0.005	19	12	12	28	90 (5)	88 (2)	109 (2)	0.999	0.005	9	19	16	24	102 (2)	109 (2)	108 (8)	0.991	0.005	30	26	30	25	89 (2)	72 (6)	68 (7)	0.997	0.005	14	8	19	22	84 (7)	91 (9)	79 (3)	0.996	0.005	12	17	19	22	96 (8)	78 (2)
cloquintocet mexyl	not approved	Herbicides	89 (4)	98 (6)	89 (7)	0.996	0.005	14	13	13	22	85 (4)	109 (11)	89 (11)	0.994	0.005	21	18	12	16	71 (10)	95 (6)	105 (3)	0.992	0.005	31	30	28	18	70 (7)	76 (2)	76 (2)	0.998	0.005	33	36	30	14	73 (5)	76 (6)	78 (5)	0.994	0.005	8	11	10	14	109 (6)	82 (5)
clothianidin2	not approved	Insecticides	96 (3)	94 (2)	90 (5)	0.998	0.005	11	10	11	13	105 (3)	81 (3)	95 (6)	0.998	0.005	18	16	6	20	87 (2)	64 (1)	115 (16)	0.991	0.005	2	4	8	17	94 (4)	92 (3)	79 (8)	0.999	0.005	13	3	19	17	96 (4)	84 (8)	84 (10)	0.997	0.005	9	10	8	22	77 (4)	72 (3)
coumaphos2	not approved	Insecticides	76 (4)	90 (5)	105 (3)	0.996	0.005	11	7	6	15	73 (3)	76 (4)	74 (1)	0.997	0.005	17	12	18	18	108 (3)	106 (8)	101 (1)	0.991	0.005	16	11	14	19	95 (1)	70 (2)	100 (1)	0.998	0.005	16	17	19	18	83 (1)	68 (3)	105 (4)	0.998	0.005	10	7	6	22	109 (11)	107 (4)
crimidine2	not approved	Insecticides	62 (5)	67 (4)	63 (3)	0.990	0.005	13	13	16	22	62 (2)	64 (3)	66 (8)	0.990	0.005	14	18	12	20	69 (8)	89 (7)	69 (7)	0.991	0.005	14	12	14	16	65 (2)	66 (6)	65 (11)	0.998	0.005	13	12	5	11	69 (1)	78 (2)	67 (6)	0.993	0.005	20	4	5	23	68 (9)	68 (2)
cyanazine2	not approved	Herbicides	73 (8)	79 (2)	92 (2)	0.999	0.005	14	11	15	14	98 (3)	99 (9)	89 (7)	0.991	0.005	15	19	13	20	100 (1)	110 (4)	98 (6)	0.997	0.005	11	11	16	21	81 (4)	86 (5)	90 (4)	0.992	0.005	19	13	19	18	81 (11)	70 (6)	97 (3)	0.998	0.005	16	5	17	23	78 (8)	95 (6)
cyantraniliprole2	approved	Insecticides	81 (12)	83 (8)	87 (7)	0.991	0.005	19	19	28	17	99 (5)	108 (11)	90 (5)	0.997	0.005	18	18	15	11	105 (11)	95 (4)	95 (7)	0.990	0.005	11	8	13	18	71 (3)	85 (4)	93 (1)	0.990	0.005	17	10	18	24	93 (4)	91 (6)	89 (8)	0.998	0.005	17	5	9	20	98 (9)	74 (5)
cyazofamid2	approved	Fungicides	85 (3)	93 (3)	86 (4)	0.990	0.005	15	14	14	19	70 (10)	103 (9)	105 (3)	0.996	0.005	17	16	9	19	90 (4)	111 (3)	90 (5)	0.991	0.005	16	19	11	18	93 (4)	72 (13)	93 (4)	0.990	0.005	21	11	15	26	73 (2)	82 (2)	72 (11)	0.991	0.005	19	6	20	22	97 (14)	90 (5)
cycloxydim2	approved	Herbicides	76 (2)	90 (4)	85 (2)	0.992	0.005	19	18	11	10	101 (4)	106 (2)	63 (3)	0.998	0.005	12	14	16	22	106 (1)	107 (2)	76 (4)	0.992	0.005	19	17	16	20	79 (1)	78 (5)	84 (7)	0.994	0.005	17	8	13	33	73 (4)	61 (5)	96 (8)	0.999	0.005	12	16	17	21	117 (3)	106 (13)
cycluron2	not approved	Herbicides	104 (8)	102 (2)	98 (3)	0.997	0.005	3	8	4	14	85 (8)	96 (11)	92 (2)	0.992	0.005	10	19	13	17	93 (4)	90 (4)	108 (3)	0.995	0.005	11	15	14	17	110 (9)	106 (9)	103 (5)	0.997	0.005	12	10	4	31	74 (2)	93 (3)	103 (7)	0.990	0.005	16	12	13	14	70 (3)	88 (10)
cyflufenamid1,2	approved	Fungicides	65 (2)	71 (10)	69 (5)	0.997	0.01	15	14	15	15	66 (7)	62 (3)	98 (3)	0.996	0.01	15	14	19	18	66 (6)	67 (3)	64 (2)	0.996	0.01	19	7	18	18	66 (9)	65 (9)	66 (4)	0.996	0.01	10	18	10	15	77 (2)	63 (4)	68 (12)	0.990	0.01	19	20	15	22	68 (12)	68 (1)
cyfluthrin1	not approved	Insecticides	72 (3)	77 (2)	70 (10)	0.999	0.01	7	13	15	19	87 (7)	109 (2)	99 (5)	0.998	0.01	11	15	17	20	105 (2)	86 (4)	102 (3)	0.995	0.01	18	17	10	14	95 (3)	88 (7)	73 (1)	0.991	0.01	11	10	7	19	74 (5)	88 (2)	100 (4)	0.991	0.01	14	11	18	21	82 (7)	78 (4)
cymoxanil2	approved	Fungicides	79 (3)	78 (3)	71 (4)	0.996	0.005	10	2	13	11	75 (6)	106 (1)	70 (10)	0.991	0.005	20	12	15	17	71 (5)	94 (10)	105 (7)	0.999	0.005	8	19	13	25	90 (4)	82 (4)	89 (1)	0.994	0.005	18	14	6	15	85 (2)	97 (2)	88 (5)	0.997	0.005	14	23	19	23	91 (3)	90 (4)
cypermethrin1	approved	Insecticides	100 (11)	69 (8)	85 (8)	0.904	0.005	17	17	17	7	76 (4)	110 (8)	101 (4)	0.993	0.005	16	20	4	16	110 (11)	105 (5)	114 (3)	0.990	0.005	35	33	26	20	85 (8)	75 (4)	81 (1)	0.995	0.005	11	10	9	27	76 (2)	73 (3)	92 (4)	0.996	0.005	15	8	19	20	72 (7)	99 (5)
cyphenothrin1	not approved	Insecticides	84 (8)	100 (1)	76 (7)	0.999	0.005	15	5	14	6	85 (2)	90 (1)	110 (3)	0.999	0.005	15	12	3	17	103 (7)	99 (7)	119 (3)	0.991	0.005	16	18	11	19	100 (1)	104 (2)	93 (3)	0.996	0.005	12	15	9	14	92 (3)	96 (5)	73 (10)	0.996	0.005	17	5	13	22	87 (14)	85 (2)
cyprazine1,2	not approved	Herbicides	68 (5)	65 (11)	77 (7)	0.990	0.005	19	10	11	16	71 (5)	79 (5)	66 (3)	0.997	0.005	16	17	18	22	104 (3)	102 (4)	105 (2)	0.999	0.005	18	15	14	23	99 (10)	71 (11)	92 (2)	0.998	0.005	13	9	13	15	100 (2)	97 (2)	101 (4)	0.995	0.005	13	20	12	21	87 (6)	101 (3)
cyproconazole1,2	not approved	Fungicides	84 (4)	90 (4)	75 (6)	0.998	0.005	10	14	12	15	88 (4)	84 (1)	109 (4)	0.990	0.005	48	29	29	22	74 (4)	93 (3)	98 (3)	0.994	0.005	18	13	12	12	104 (5)	86 (11)	92 (3)	0.997	0.005	15	8	19	24	81 (4)	94 (7)	82 (5)	0.992	0.005	17	21	5	3	98 (6)	86 (4)
cyprodinil1,2	approved	Fungicides	79 (5)	73 (1)	76 (4)	0.998	0.005	15	11	12	23	103 (7)	85 (8)	71 (2)	0.994	0.005	14	18	13	27	106 (4)	86 (4)	79 (3)	0.993	0.005	11	4	12	14	93 (3)	87 (1)	92 (6)	0.998	0.005	13	9	7	17	107 (3)	79 (7)	78 (4)	0.993	0.005	13	18	17	14	89 (8)	85 (11)
dazomet2	approved	Insecticides	91 (9)	93 (4)	85 (2)	0.998	0.005	10	11	10	27	98 (5)	106 (3)	99 (7)	0.991	0.005	16	19	16	27	88 (4)	79 (5)	100 (11)	0.994	0.005	11	12	15	22	95 (3)	88 (4)	73 (14)	0.993	0.005	4	15	13	23	73 (5)	76 (4)	81 (6)	0.998	0.005	13	11	8	22	83 (4)	91 (3)
deltamethrin1	approved	Insecticides	78 (2)	88(5)	71 (5)	0.998	0.005	6	8	5	16	99 (2)	82 (8)	109 (10)	0.992	0.005	13	10	13	27	97 (12)	75 (8)	84 (8)	0.999	0.005	15	15	12	22	88 (5)	97 (4)	108 (4)	0.998	0.005	15	15	13	16	106 (3)	106 (9)	77 (8)	0.991	0.005	17	12	-12	22	92 (3)	87 (9)
demeton-S2	not approved	Insecticides	94 (11)	72 (4)	88 (4)	0.999	0.005	-24	-29	-28	7	101 (3)	110 (7)	78 (5)	0.998	0.005	-49	-41	-21	28	85 (3)	108 (6)	78 (5)	0.992	0.005	-21	-21	-20	23	91 (3)	92 (3)	88 (2)	0.998	0.005	-23	-25	-20	15	99 (9)	98 (9)	76 (2)	0.990	0.005	-19	-14	-7	7	78 (5)	101 (4)
demeton-S-methyl sulfone2	not approved	Insecticides	76 (3)	88 (7)	83 (7)	0.999	0.005	44	42	45	18	86 (11)	96 (6)	72 (6)	0.993	0.005	42	46	47	27	76 (2)	96 (6)	84 (4)	0.997	0.005	46	43	43	17	77 (9)	78 (2)	76 (2)	0.991	0.005	20	23	21	12	99 (2)	98 (5)	99 (5)	0.992	0.005	41	28	31	9	93 (2)	79 (4)
demeton-S-methyl2	not approved	Insecticides	74 (2)	86 (12)	88 (5)	0.999	0.005	47	44	44	6	85 (8)	93 (4)	86 (10)	0.999	0.005	45	43	42	26	62 (6)	109 (4)	79 (5)	0.994	0.005	44	38	41	23	101 (4)	96 (5)	83 (4)	0.997	0.005	24	33	40	4	81 (2)	95 (3)	85 (2)	0.992	0.005	18	20	8	6	82 (11)	72 (9)
desmedipham1,2	not approved	Herbicides	76 (1)	89 (8)	78 (7)	0.997	0.005	8	13	5	20	72 (5)	77 (2)	75 (2)	0.999	0.005	16	21	14	22	112 (2)	106 (1)	91 (9)	0.990	0.005	17	13	13	6	109 (4)	79 (7)	89 (7)	0.997	0.005	12	10	11	23	73 (6)	68 (3)	109 (11)	0.993	0.005	18	10	13	25	85 (3)	93 (10)
diafenthiuron2	not approved	Insecticides	91 (8)	100 (1)	93 (12)	0.997	0.005	15	13	14	17	113 (11)	110 (2)	108 (6)	0.997	0.005	11	13	14	7	70 (5)	101 (14)	55 (2)	0.995	0.005	18	14	17	20	72 (9)	95 (4)	76 (6)	0.997	0.005	16	10	13	12	92 (5)	91 (9)	84 (6)	0.992	0.005	11	21	18	12	100 (7)	86 (10)
diazinon1	not approved	Insecticides	85 (1)	105 (11)	98 (8)	0.999	0.005	1	19	14	18	94 (3)	82 (5)	75 (4)	0.991	0.005	12	47	15	26	74 (4)	73 (3)	94 (11)	0.996	0.005	20	13	14	16	93 (10)	104 (3)	70 (4)	0.994	0.005	7	14	13	14	95 (4)	99 (2)	81 (6)	0.994	0.005	15	15	8	22	78 (6)	89 (5)
dichlobenil1	not approved	Herbicides	75 (5)	90 (4)	93 (1)	0.998	0.005	18	10	16	11	95 (4)	86 (2)	102 (6)	0.990	0.005	6	6	14	20	80 (9)	72 (5)	86 (3)	0.994	0.005	14	11	19	20	76 (10)	76 (4)	73 (7)	0.995	0.005	10	20	18	22	95 (3)	113 (2)	80 (7)	0.990	0.005	11	15	5	20	86 (7)	82 (2)
dichlofluanid1,2	not approved	Fungicides	60 (7)	69 (4)	65 (3)	0.995	0.005	16	15	34	18	64 (5)	66 (14)	69 (3)	0.998	0.005	14	22	12	15	66 (4)	63 (5)	67 (10)	0.997	0.005	14	10	13	25	66 (4)	64 (3)	68 (4)	0.995	0.005	12	6	14	24	63 (8)	62 (4)	60 (6)	0.993	0.005	19	1	17	16	69 (4)	63 (14)
dichlorvos1	not approved	Insecticides	78 (2)	93 (4)	70 (2)	0.999	0.005	17	17	12	17	85 (1)	104 (7)	119 (10)	0.992	0.005	16	16	18	16	94 (2)	96 (1)	96 (1)	0.992	0.005	30	26	30	18	82 (2)	90 (12)	88 (8)	0.990	0.005	11	15	6	23	99 (2)	86 (4)	97 (5)	0.990	0.005	15	15	1	12	85 (8)	88 (2)
diclobutrazol2	not approved	Fungicides	66 (4)	67 (5)	66 (3)	0.996	0.005	13	19	13	24	63 (8)	62 (4)	90 (6)	0.997	0.005	11	11	11	17	64 (17)	63 (5)	61 (8)	0.998	0.005	31	30	28	21	66 (2)	65 (3)	69 (7)	0.999	0.005	15	10	12	17	89 (6)	69 (3)	71 (7)	0.993	0.005	20	11	18	11	66 (7)	64 (16)
diclofop-methyl1	approved	Herbicides	76 (4)	83 (2)	84 (1)	0.998	0.005	-47	-38	-35	22	117 (0)	103 (1)	95 (5)	0.991	0.005	-49	-35	-34	22	78 (2)	78 (6)	75 (1)	0.993	0.005	-30	-25	-31	20	76 (10)	79 (5)	74 (7)	0.990	0.005	-39	-25	-28	23	108 (8)	102 (10)	85 (6)	0.994	0.005	-10	-8	-4	14	87 (7)	102 (2)
dicloran1	not approved	Fungicides	70 (4)	69 (4)	63 (2)	0.997	0.005	17	12	15	19	62 (5)	83 (2)	66 (2)	0.993	0.005	15	15	16	22	60 (4)	68 (5)	67 (7)	0.995	0.005	11	16	15	15	65 (2)	65 (1)	61 (8)	0.997	0.005	15	17	14	6	90 (9)	78 (1)	75 (6)	0.999	0.005	17	20	19	21	72 (3)	76 (4)
dicofol1	not approved	Acaricides	94 (7)	66 (7)	91 (13)	0.993	0.005	13	18	16	20	107 (7)	115 (4)	76 (10)	0.992	0.005	10	11	19	27	73 (1)	103 (4)	75 (6)	0.991	0.005	17	16	13	4	89 (3)	76 (3)	76 (2)	0.997	0.005	17	8	17	20	93 (4)	82 (7)	82 (5)	0.997	0.005	11	13	16	18	105 (6)	102 (6)
dicrotophos1,2	not approved	Insecticides	105 (7)	105 (2)	109 (2)	0.990	0.005	19	17	13	28	73 (14)	91 (3)	96 (8)	0.991	0.005	10	10	14	10	93 (4)	99 (1)	76 (4)	0.992	0.005	25	29	22	15	85 (8)	114 (2)	92 (3)	0.996	0.005	14	10	17	16	99 (3)	85 (6)	90 (9)	0.999	0.005	10	15	13	21	76 (4)	70 (4)
didecyldimethylammonium chloride (DDAC)2	not approved	Fungicides	66 (2)	70 (5)	62 (1)	0.999	0.005	-26	-24	-20	11	61 (16)	62 (4)	68 (6)	0.992	0.005	-28	-22	-27	8	67 (5)	68 (1)	65 (2)	0.995	0.005	-25	-19	-22	7	70 (1)	70 (4)	70 (2)	0.994	0.005	-35	-33	-27	20	66 (10)	68 (3)	63 (4)	0.990	0.005	-27	-22	-24	12	66 (10)	68 (3)
dieldrin1	not approved	Insecticides	92 (1)	110 (11)	110 (2)	0.992	0.01	14	13	7	21	78 (2)	81 (5)	88 (8)	0.990	0.01	19	19	13	19	72 (4)	109 (1)	71 (5)	0.995	0.01	45	23	42	9	86 (9)	86 (3)	97 (3)	0.991	0.01	36	45	35	23	95 (2)	76 (11)	88 (6)	0.995	0.01	14	17	10	23	66 (18)	66 (4)
diethofencarb1,2	not approved	Fungicides	108 (5)	103 (7)	105 (18)	0.991	0.005	11	14	11	15	99 (8)	66 (8)	61 (4)	0.991	0.005	17	17	12	30	98 (7)	100 (8)	78 (4)	0.998	0.005	15	13	12	6	70 (3)	81 (4)	75 (3)	0.994	0.005	11	17	4	27	95 (7)	73 (3)	73 (13)	0.991	0.005	10	9	14	25	87 (2)	78 (6)
diethyltoluamide (DEET)1	not approved	Insecticides	116 (7)	98 (5)	104 (2)	0.995	0.005	17	17	6	24	93 (7)	109 (6)	81 (8)	0.992	0.005	13	13	14	26	76 (12)	78 (2)	103 (7)	0.997	0.005	14	11	18	22	73 (7)	74 (3)	79 (3)	0.995	0.005	15	12	9	22	72 (10)	97 (3)	75 (4)	0.994	0.005	10	19	10	28	84 (12)	70 (6)
difenoconazole1,2	approved	Fungicides	69 (2)	63 (4)	65 (7)	0.994	0.005	13	19	19	25	61 (8)	65 (6)	99 (6)	0.992	0.005	6	6	4	7	70 (2)	61 (3)	68 (5)	0.998	0.005	19	15	13	20	66 (12)	68 (4)	62 (12)	0.993	0.005	18	12	1	23	63 (14)	69 (9)	70 (2)	0.998	0.005	12	13	19	21	64 (13)	65 (5)
difenoxuron2	not approved	Herbicides	95 (6)	99 (1)	97 (4)	0.993	0.005	11	15	14	25	92 (3)	102 (4)	89 (5)	0.998	0.005	20	10	8	5	70 (14)	106 (4)	78 (4)	0.999	0.005	12	16	12	11	117 (7)	108 (10)	102 (8)	0.994	0.005	14	8	8	10	75(5)	89 (9)	82 (2)	0.998	0.005	17	12	9	18	76 (14)	86 (2)
diflubenzuron2	not approved	Insecticides	94 (1)	108 (1)	92 (1)	0.995	0.01	16	16	17	24	99 (3)	101 (1)	103 (9)	0.992	0.01	12	12	42	12	89 (4)	104 (3)	90 (4)	0.998	0.01	16	11	16	34	99 (3)	108 (5)	102 (5)	0.998	0.01	11	13	19	7	85 (4)	71 (4)	84 (3)	0.991	0.01	10	12	11	21	83 (13)	76 (10)
diflufenican (DFF)1,2	approved	Herbicides	106 (8)	109 (1)	108 (5)	0.995	0.005	15	10	11	18	112 (4)	108 (4)	98 (5)	0.998	0.005	19	19	22	12	84 (7)	99 (9)	99 (5)	0.998	0.005	11	11	15	21	73 (7)	74 (3)	79 (3)	0.998	0.005	17	18	13	10	78 (5)	98 (8)	78 (2)	0.998	0.005	14	12	19	12	89 (5)	81 (6)
dimefuron2	not approved	Herbicides	89 (7)	100 (8)	116 (7)	0.990	0.005	32	43	25	24	97 (0)	105 (3)	106 (8)	0.995	0.005	17	17	21	8	73 (5)	108 (11)	75 (2)	0.992	0.005	18	13	11	18	76 (6)	77 (3)	74 (2)	0.992	0.005	11	15	13	15	82(9)	88 (1)	73 (6)	0.995	0.005	12	8	2	23	99 (9)	96 (8)
dimethachlor1,2	approved	Herbicides	106 (4)	88 (9)	85 (8)	0.991	0.005	11	12	12	19	86 (11)	105 (5)	88 (7)	0.998	0.005	16	16	12	7	96 (4)	103 (9)	86 (4)	0.990	0.005	10	18	11	21	111 (14)	115 (4)	106 (5)	0.998	0.005	10	12	15	28	89 (15)	94 (10)	102 (2)	0.998	0.005	7	9	4	25	93 (6)	98 (7)
dimethenamid-P1	approved	Herbicides	65 (2)	71 (10)	69 (5)	0.999	0.005	9	19	16	24	69 (6)	80 (10)	69 (8)	0.999	0.005	17	14	14	5	63 (1)	66 (2)	65 (11)	0.990	0.005	17	14	14	12	67 (8)	69 (4)	63 (3)	0.993	0.005	17	12	9	22	66 (10)	68 (3)	63 (4)	0.991	0.005	16	9	11	23	68 (11)	68 (6)
dimethoate1,2,	not approved	Insecticides	78 (5)	71 (11)	83 (8)	0.994	0.005	12	8	8	6	73 (4)	81 (1)	100 (6)	0.994	0.005	10	17	25	20	79 (1)	96 (11)	91 (3)	0.992	0.005	15	11	14	23	76 (6)	77 (3)	74 (2)	0.998	0.005	14	16	12	13	88 (8)	110 (4)	76 (12)	0.994	0.005	11	19	5	13	89 (3)	99 (5)
dimethomorph1,2	not approved	Fungicides	125 (13)	121 (3)	125 (6)	0.998	0.005	18	16	6	20	128 (9)	122 (8)	127 (6)	0.995	0.005	18	20	13	22	121 (11)	122 (3)	127 (9)	0.994	0.005	8	17	10	15	128 (8)	121 (9)	124 (4)	0.991	0.005	10	13	19	15	123 (0)	129 (3)	121 (4)	0.998	0.005	17	15	12	4	125 (8)	128 (4)
dimethylaminosulfanilide (DMSA)2	not approved	Fungicides	100 (8)	85 (5)	76 (11)	0.995	0.01	5	7	13	17	73 (9)	85 (6)	88 (9)	0.994	0.01	13	18	4	21	93 (4)	109 (2)	101 (4)	0.994	0.01	14	18	14	14	79 (4)	71 (4)	75 (4)	0.998	0.01	14	11	19	22	74 (2)	72 (5)	11 (3)	0.994	0.01	12	14	14	25	80 (11)	89 (12)
dimoxystrobin1,2	not approved	Fungicides	104 (3)	114 (10)	104 (2)	0.996	0.005	17	18	10	16	111 (3)	81 (6)	86 (10)	0.994	0.005	10	13	9	16	73 (2)	106 (1)	79 (4)	0.997	0.005	14	18	19	20	87 (3)	97 (10)	96 (6)	0.999	0.005	20	12	18	14	109 (4)	82 (3)	89 (7)	0.996	0.005	13	11	11	27	110 (11)	90 (3)
diniconazole1,2	not approved	Fungicides	74 (2)	96 (1)	96 (1)	0.992	0.005	18	12	12	18	93 (3)	73 (3)	94 (6)	0.996	0.005	17	16	12	14	73 (4)	110 (8)	72 (9)	0.998	0.005	9	8	13	18	78 (6)	89 (5)	89 (6)	0.998	0.005	14	22	12	15	96 (4)	85 (9)	109 (3)	0.992	0.005	16	14	14	20	94 (3)	82 (9)
dinotefuran2	not approved	Insecticides	104 (7)	93 (5)	91 (8)	0.998	0.005	5	13	18	21	75 (3)	97 (2)	75 (2)	0.993	0.005	17	17	13	17	74 (2)	70 (1)	93 (10)	0.994	0.005	12	17	16	21	79 (4)	71 (4)	75 (4)	0.997	0.005	19	10	6	14	103 (3)	79 (4)	78 (2)	0.996	0.005	12	3	18	24	74 (7)	76 (9)
dioxacarb2	not approved	Insecticides	98 (2)	98 (6)	65 (1)	0.993	0.005	10	15	11	20	81 (4)	110 (2)	86 (5)	0.998	0.005	11	11	12	16	77 (2)	79 (5)	76 (10)	0.998	0.005	41	47	30	11	70 (18)	73 (1)	86 (3)	0.998	0.005	12	12	2	17	88 (7)	93 (10)	106 (5)	0.996	0.005	19	11	17	22	106 (14)	89 (4)
diphenylamine1	not approved	Fungicides	83 (8)	68 (2)	104 (1)	0.997	0.005	21	24	28	17	78 (4)	96 (5)	100 (2)	0.990	0.005	36	26	27	16	74 (5)	74 (1)	89 (5)	0.998	0.005	36	26	36	24	71 (13)	70 (3)	75 (9)	0.994	0.005	34	29	28	23	87 (14)	77 (10)	115 (6)	0.994	0.005	9	6	18	27	85 (6)	99 (8)
disulfoton sulfone2	not approved	Insecticides	84 (8)	65 (3)	75 (5)	0.991	0.01	46	43	41	7	75 (4)	108 (4)	86 (12)	0.994	0.01	12	12	17	7	85 (2)	76 (7)	82 (2)	0.991	0.01	13	16	16	20	104 (5)	96 (14)	98 (3)	0.998	0.01	11	15	14	30	100 (6)	86 (5)	107 (10)	0.995	0.01	19	12	13	27	93 (3)	89 (2)
disulfoton sulfoxide2	not approved	Insecticides	89 (11)	69 (2)	78 (2)	0.997	0.005	4	13	12	5	93 (6)	86 (3)	87 (2)	0.998	0.005	16	6	17	6	76 (2)	87 (7)	86 (2)	0.992	0.005	9	11	17	15	83 (12)	109 (7)	70 (7)	0.992	0.005	15	14	20	21	88 (8)	77 (8)	87 (1)	0.991	0.005	14	11	14	18	102 (7)	106 (7)
disulfoton2	not approved	Insecticides	120 (8)	74 (2)	116 (4)	0.998	0.005	11	12	6	18	113 (2)	105 (5)	106 (4)	0.990	0.005	13	10	11	4	92 (3)	75 (6)	76 (10)	0.997	0.005	16	16	13	23	90 (7)	102 (3)	107 (3)	0.995	0.005	9	11	9	19	93 (4)	81 (10)	110 (17)	0.990	0.005	14	10	19	21	86 (7)	78 (4)
diuron2	not approved	Herbicides	67 (5)	81 (7)	76 (4)	0.992	0.005	-11	-10	-14	16	99 (5)	86 (3)	94 (7)	0.998	0.005	-17	-9	-14	4	100 (2)	76 (4)	74 (2)	0.993	0.005	-11	-19	-16	31	97 (7)	109 (4)	96 (7)	0.998	0.005	-14	-13	-7	20	104 (3)	79 (4)	73 (12)	0.994	0.005	-18	-17	-1	25	79 (7)	85 (1)
dodemorph1	not approved	Fungicides	100 (7)	86 (3)	70 (4)	0.998	0.01	16	11	17	10	118 (4)	109 (9)	102 (8)	0.998	0.01	16	18	9	15	81 (4)	85 (2)	89 (3)	0.994	0.01	13	19	17	38	113 (3)	115 (8)	114 (1)	0.997	0.01	11	12	12	19	106 (9)	86 (3)	97 (3)	0.991	0.01	16	15	15	23	81 (3)	75 (2)
dodine2	approved	Fungicides	96 (7)	76 (7)	95 (10)	0.996	0.005	12	16	18	14	89 (2)	93 (4)	88 (3)	0.999	0.005	11	18	14	14	107 (3)	71 (5)	85 (8)	0.998	0.005	13	11	11	26	100 (8)	97 (1)	92 (4)	0.998	0.005	18	10	16	11	74 (5)	94 (7)	70 (11)	0.996	0.005	19	11	18	22	91 (8)	101 (4)
doramectin2	not approved	Insecticides	79 (6)	110 (14)	88 (4)	0.997	0.005	21	25	33	21	70 (3)	81 (4)	75 (3)	0.994	0.005	11	17	4	27	80 (10)	78 (4)	80 (1)	0.998	0.005	14	11	14	18	74 (9)	76 (11)	75 (14)	0.994	0.005	17	15	17	7	73 (2)	102 (8)	79 (2)	0.997	0.005	16	14	12	25	90 (7)	102 (3)
emamectin B1a2	approved	Insecticides	65 (3)	62 (4)	69 (5)	0.998	0.005	19	32	14	21	63 (7)	64 (3)	69 (3)	0.995	0.005	15	12	9	22	62 (1)	63 (7)	60 (11)	0.991	0.005	5	15	6	14	62 (5)	67 (4)	63 (3)	0.998	0.005	13	19	19	10	70 (11)	66 (1)	68 (5)	0.999	0.005	15	10	11	7	69 (7)	63 (4)
emamectin B1b2	approved	Insecticides	60 (9)	61 (5)	666 (5)	0.992	0.005	30	34	27	4	60 (3)	61 (4)	65 (3)	0.994	0.005	16	10	13	22	66 (18)	65 (5)	67 (4)	0.993	0.005	15	7	21	16	66 (8)	65 (5)	67 (4)	0.995	0.005	15	5	16	7	76 (11)	66 (14)	61 (2)	0.999	0.005	15	17	4	14	68 (11)	61 (3)
endosulfan-sulphate1	not approved	Insecticides	67 (11)	65 (6)	65 (6)	0.998	0.005	-8	-15	-14	15	86 (12)	108 (4)	86 (1)	0.993	0.005	-18	-12	-5	23	62 (2)	66 (2)	69 (2)	0.993	0.005	-11	-12	-12	10	64 (6)	67 (3)	65 (2)	0.998	0.005	-12	-17	-19	9	110 (8)	88 (3)	106 (10)	0.997	0.005	-17	-16	-8	20	98 (7)	95 (1)
endrin1	not approved	Insecticides	71 (12)	83 (3)	107 (10)	0.998	0.01	-15	-13	-14	4	117 (7)	108 (10)	102 (8)	0.994	0.01	-2	-3	-8	10	76 (2)	76 (3)	102 (2)	0.994	0.01	-14	-18	-19	8	103 (4)	96 (5)	87 (8)	0.991	0.01	-15	-13	-19	6	89 (3)	85 (3)	105 (3)	0.990	0.01	-12	-4	-9	18	87 (12)	80 (3)
EPN1,2	not approved	Insecticides	86 (9)	84 (2)	67 (1)	0.995	0.005	16	16	19	15	99 (3)	108 (5)	102 (5)	0.998	0.005	11	13	19	7	76 (3)	100 (12)	71 (10)	0.997	0.005	14	16	12	8	86 (5)	86 (3)	115 (4)	0.998	0.005	17	17	16	22	114 (7)	105 (6)	109 (11)	0.998	0.005	16	5	6	18	74 (2)	114 (2)
epoxiconazole1,2	not approved	Fungicides	76 (13)	68 (2)	110 (17)	0.997	0.005	9	14	18	7	73 (7)	74 (3)	79 (3)	0.998	0.005	17	18	13	10	96 (2)	71 (3)	87 (2)	0.994	0.005	16	12	12	11	84 (4)	89 (9)	91 (3)	0.995	0.005	12	13	13	20	96 (6)	84 (7)	95 (4)	0.994	0.005	15	7	14	22	74 (2)	100 (4)
eprinomectin B1a2	not approved	Insecticides	63 (10)	60 (4)	61 (3)	0.996	0.005	18	17	14	9	66 (6)	67 (3)	64 (2)	0.992	0.005	21	25	23	15	70 (6)	65 (4)	68 (3)	0.996	0.005	16	19	11	23	65 (2)	63 (4)	62 (4)	0.994	0.005	14	13	12	11	73 (7)	64 (8)	65 (3)	0.998	0.005	11	15	11	20	65 (2)	62 (3)
esfenvalerate1	approved	Insecticides	97 (2)	87 (1)	80 (11)	0.991	0.01	37	34	31	6	111 (14)	115 (4)	106 (5)	0.998	0.01	40	42	35	28	97 (4)	88 (1)	90 (5)	0.997	0.01	36	33	36	17	83 (2)	71 (4)	81 (5)	0.998	0.01	39	37	26	14	70 (15)	85 (8)	95 (8)	0.995	0.01	19	7	14	17	70 (4)	70 (3)
etaconazole1,2	not approved	Fungicides	72 (1)	69 (3)	76 (6)	0.994	0.005	12	13	10	22	117 (8)	109 (4)	83 (3)	0.993	0.005	17	12	9	22	115 (10)	101 (6)	76 (4)	0.990	0.005	12	12	13	18	71 (13)	81 (8)	86 (8)	0.994	0.005	13	16	9	21	84 (8)	76 (3)	95 (4)	0.998	0.005	20	18	13	18	77 (4)	75 (3)
ethametsulfuron-methyl2	not approved	Herbicides	70 (7)	111 (5)	106 (10)	0.994	0.005	-21	-21	-20	20	76 (6)	77 (3)	74 (2)	0.998	0.005	-44	-36	-42	13	75 (2)	96 (7)	70 (3)	0.991	0.005	-23	-36	-21	21	80 (5)	86 (11)	89 (6)	0.997	0.005	-29	-24	-33	18	83 (8)	98 (2)	94 (8)	0.992	0.005	-13	-16	-13	21	71 (2)	93 (4)
ethiofencarb sulfone2	not approved	Insecticides	96 (5)	99 (11)	115 (3)	0.996	0.005	45	43	23	11	98 (8)	91 (9)	94 (4)	0.991	0.005	40	43	39	15	106 (3)	116 (4)	73 (9)	0.996	0.005	34	31	30	18	73 (2)	71 (3)	75 (6)	0.998	0.005	24	28	26	21	89 (11)	93 (1)	74 (1)	0.998	0.005	12	16	10	20	87 (2)	85 (5)
ethiofencarb sulfoxide2	not approved	Insecticides	76 (6)	61 (2)	109 (11)	0.991	0.005	13	16	15	38	79 (4)	71 (4)	75 (4)	0.998	0.005	14	11	19	22	93 (8)	104 (4)	71 (2)	0.997	0.005	10	16	18	24	96 (7)	108 (10)	102 (4)	0.996	0.005	15	11	18	12	105 (8)	94 (11)	106 (5)	0.997	0.005	19	1	7	19	74 (4)	90 (8)
ethiofencarb2	not approved	Insecticides	72 (1)	75 (2)	75 (4)	0.997	0.005	19	14	13	21	87 (3)	97 (10)	96 (6)	0.999	0.005	20	12	18	14	79 (1)	86 (3)	70 (19)	0.998	0.005	1	11	19	26	88 (7)	108 (5)	101 (1)	0.998	0.005	13	15	14	20	77 (5)	76 (3)	105 (4)	0.994	0.01	12	19	13	18	84 (2)	79 (6)
ethion1	not approved	Insecticides	104 (1)	93 (1)	100 (7)	0.998	0.005	10	13	18	11	97 (10)	76 (3)	70 (4)	0.995	0.005	22	22	28	17	104 (3)	114 (10)	104 (2)	0.996	0.005	45	43	23	16	89 (5)	89 (11)	101 (3)	0.995	0.005	33	33	27	22	102 (5)	65 (4)	73 (9)	0.998	0.005	20	18	18	22	98 (13)	84 (3)
ethiprole2	not approved	Insecticides	67 (6)	65 (7)	65 (8)	0.993	0.005	21	21	17	21	69 (4)	61 (4)	65 (4)	0.997	0.005	19	10	6	14	71 (4)	68 (6)	69 (3)	0.998	0.005	15	4	14	27	65 (9)	64 (9)	65 (3)	0.999	0.005	19	18	14	20	66 (14)	68 (3)	63 (4)	0.998	0.005	18	14	18	20	63 (8)	65 (4)
ethirimol2	not approved	Fungicides	65 (2)	71 (10)	69 (5)	0.998	0.005	12	16	16	12	60 (8)	63 (11)	66 (3)	0.998	0.005	2	12	2	17	63 (1)	68 (4)	64 (4)	0.994	0.005	2	4	5	20	64 (1)	70 (8)	61 (3)	0.998	0.005	11	12	9	20	60 (5)	65 (9)	68 (3)	0.995	0.005	17	7	25	21	62 (2)	65 (4)
ethofumesate1,2	approved	Herbicides	69 (12)	69 (2)	64 (8)	0.991	0.01	16	14	8	23	61 (3)	70 (3)	65 (9)	0.994	0.01	4	9	18	23	69 (4)	62 (8)	68 (7)	0.998	0.01	15	13	12	24	65 (2)	65 (1)	61 (8)	0.997	0.01	10	20	13	21	69 (3)	69 (6)	67 (3)	0.998	0.01	12	12	14	18	64 (1)	68 (1)
ethoprophos1,2	not approved	Insecticides	128 (8)	122 (9)	124 (1)	0.997	0.005	21	10	15	15	124 (5)	126 (14)	129 (3)	0.998	0.005	11	15	14	30	129 (5)	128 (9)	127 (1)	0.995	0.005	4	15	12	22	121 (5)	119 (8)	120 (10)	0.994	0.005	7	5	5	15	121 (4)	120 (7)	124 (2)	0.996	0.005	13	23	13	21	121 (10)	125 (4)
ethoxyquin2	not approved	Fungicides	76 (2)	87 (7)	106 (5)	0.990	0.005	15	15	12	14	94 (3)	82 (5)	75 (4)	0.991	0.005	12	17	15	26	104 (2)	114 (6)	109 (8)	0.994	0.005	1	4	14	27	93 (3)	77 (3)	81 (1)	0.998	0.005	12	17	18	24	75 (2)	78 (7)	90 (5)	0.994	0.005	13	13	19	12	95 (1)	77 (8)
ethoxysulfuron2	not approved	Herbicides	68 (2)	64 (5)	65 (4)	0.995	0.005	11	12	33	20	65 (6)	64 (9)	69 (7)	0.995	0.005	12	11	19	19	62 (15)	67 (14)	63 (3)	0.999	0.005	17	16	15	27	62 (8)	61 (9)	62 (8)	0.995	0.005	15	21	9	25	72 (4)	67 (4)	68 (13)	0.997	0.005	14	14	17	20	67 (4)	64 (3)
etofenprox1,2	approved	Insecticides	82 (7)	69 (9)	93 (10)	0.998	0.005	7	33	10	18	97 (7)	109 (4)	96 (7)	0.998	0.005	14	13	7	20	106 (4)	117 (7)	95 (5)	0.998	0.005	11	13	12	18	76 (10)	71 (4)	75 (16)	0.993	0.005	19	10	22	21	89 (9)	90 (7)	107 (4)	0.998	0.005	14	12	18	28	91 (6)	76 (6)
etoxazole1,2	approved	Acaricides	91 (3)	104 (1)	72 (13)	0.997	0.005	36	13	13	21	113 (3)	115 (8)	114 (1)	0.997	0.005	11	12	12	19	71 (14)	70 (7)	75 (1)	0.999	0.005	18	15	16	21	85 (12)	87 (10)	81 (6)	0.996	0.005	16	11	4	16	103 (8)	117 (12)	79 (2)	0.993	0.005	13	13	16	20	74 (2)	87 (5)
famoxadone1,2	not approved	Fungicides	72 (7)	105 (13)	102 (2)	0.998	0.005	30	26	30	11	100 (8)	97 (1)	92 (4)	0.998	0.005	38	40	36	11	94 (7)	109 (7)	92 (2)	0.994	0.005	48	46	30	25	92 (2)	96 (14)	93 (3)	0.990	0.005	46	34	39	23	115 (2)	117 (2)	90 (6)	0.998	0.005	14	14	11	21	103 (3)	80 (10)
fenamidone1,2	not approved	Fungicides	65 (2)	61 (1)	69 (5)	0.993	0.005	13	25	15	24	64 (9)	66 (11)	65 (14)	0.994	0.005	17	15	17	7	67 (5)	71 (2)	69 (2)	0.994	0.005	13	14	1	26	67 (4)	69 (11)	62 (12)	0.994	0.005	16	6	9	13	70 (8)	66 (6)	68 (2)	0.998	0.005	12	12	14	15	66 (11)	62 (1)
fenamiphos sulfone2	not approved	Insecticides	98 (6)	102 (4)	81 (6)	0.998	0.005	39	13	19	20	115 (7)	117 (10)	113 (2)	0.998	0.005	13	19	19	10	72 (4)	74 (4)	106 (1)	0.990	0.005	18	17	12	7	88 (13)	83 (11)	90 (2)	0.998	0.005	16	15	15	15	77 (2)	76 (4)	98 (8)	0.997	0.005	17	17	19	24	97 (3)	82 (5)
fenamiphos sulfoxide2	not approved	Insecticides	89 (8)	99 (4)	111 (8)	0.994	0.005	22	21	24	26	104 (7)	101 (5)	104 (2)	0.995	0.005	15	5	16	7	98 (7)	81 (6)	110 (8)	0.994	0.005	13	20	14	10	109 (9)	90 (3)	96 (5)	0.998	0.005	11	14	16	22	72 (2)	75 (9)	98 (9)	0.998	0.005	16	16	11	25	87 (7)	109 (2)
fenamiphos1,2	not approved	Insecticides	83 (4)	76 (5)	69 (9)	0.997	0.01	8	6	7	14	94 (6)	97 (3)	85 (2)	0.998	0.01	12	17	19	9	76 (12)	95 (2)	70 (1)	0.993	0.01	15	15	17	33	99 (12)	113 (3)	90 (3)	0.997	0.01	6	16	13	23	115 (10)	100 (9)	97 (4)	0.996	0.01	12	12	15	21	75 (6)	96 (1)
fenarimol1	not approved	Fungicides	85 (1)	103 (17)	107 (5)	0.992	0.005	13	7	11	25	103 (4)	96 (5)	87 (8)	0.991	0.005	15	13	20	6	106 (4)	95 (7)	79 (5)	0.997	0.005	19	11	15	31	98 (8)	113 (8)	103 (3)	0.998	0.005	9	17	14	10	75 (2)	74 (3)	117 (3)	0.998	0.005	11	11	17	16	76 (4)	110 (8)
fenazaquin1,2	approved	Insecticides	96 (2)	89 (0)	83 (2)	0.994	0.005	14	15	12	17	86 (5)	86 (3)	115 (4)	0.998	0.005	17	17	16	22	105 (2)	94 (3)	74 (1)	0.996	0.005	13	16	17	15	86 (12)	88 (7)	97 (2)	0.996	0.005	14	13	19	22	76 (3)	72 (3)	70 (3)	0.993	0.005	11	10	17	20	85 (2)	90 (1)
fenbuconazole1,2	not approved	Fungicides	79 (4)	84 (2)	69 (4)	0.994	0.005	15	16	11	20	84 (4)	109 (9)	91 (3)	0.995	0.005	12	13	13	20	71 (5)	74 (7)	76 (7)	0.998	0.005	11	17	10	19	78 (10)	77 (0)	89 (2)	0.994	0.005	12	18	18	21	71 (2)	88 (8)	98 (2)	0.994	0.005	15	4	1	13	71 (5)	79 (5)
fenbutatin oxide2	not approved	Acaricides	76 (13)	101 (14)	66 (7)	0.997	0.005	10	18	19	24	85 (2)	93 (4)	102 (4)	0.994	0.005	14	13	12	11	101 (11)	106 (14)	107 (7)	0.999	0.005	16	14	17	9	75 (6)	74 (3)	80 (7)	0.999	0.005	11	15	18	3	107 (9)	79 (7)	82 (7)	0.998	0.005	14	18	12	15	88 (4)	84 (1)
fenchlorazole-ethyl2	not approved	Herbicides	106 (4)	81 (4)	105 (2)	0.998	0.005	8	13	17	22	83 (2)	71 (4)	81 (5)	0.998	0.005	19	17	16	14	103 (7)	85 (6)	95 (6)	0.990	0.005	19	17	14	6	99 (3)	108 (5)	102 (5)	0.998	0.005	11	13	9	7	89 (14)	74 (7)	91 (3)	0.999	0.005	18	18	13	22	93 (7)	85 (8)
fenchlorphos1,2	not approved	Insecticides	79 (4)	79 (1)	66 (8)	0.994	0.005	14	5	8	27	71 (3)	101 (8)	66 (8)	0.994	0.005	13	16	19	21	98 (5)	93 (3)	96 (4)	0.998	0.005	10	8	1	7	94 (5)	79 (6)	94 (4)	0.994	0.005	12	7	12	14	81 (15)	102 (6)	72 (7)	0.994	0.005	18	10	26	17	98 (5)	106 (3)
fenfuram2	not approved	Fungicides	82 (9)	99 (7)	109 (6)	0.998	0.005	12	4	14	27	80 (5)	86 (1)	109 (6)	0.997	0.005	19	11	40	18	103 (4)	92 (7)	85 (2)	0.999	0.005	5	11	8	11	70 (5)	119 (7)	95 (1)	0.995	0.005	15	6	14	12	89 (4)	73 (14)	87 (14)	0.994	0.005	20	18	17	9	99 (2)	82 (8)
fenhexamid1,2	approved	Fungicides	93 (10)	78 (6)	105 (6)	0.998	0.005	11	14	17	18	73 (2)	71 (3)	105 (6)	0.998	0.005	14	18	16	21	99 (1)	92 (6)	81 (4)	0.999	0.005	7	13	9	13	96 (13)	89 (12)	95 (2)	0.990	0.005	6	6	14	10	78 (8)	108 (4)	98 (6)	0.992	0.005	18	11	18	18	101 (3)	110 (7)
fenitrothion1	not approved	Insecticides	76 (10)	96 (2)	102 (4)	0.991	0.005	11	15	4	21	96 (7)	108 (10)	102 (4)	0.996	0.005	15	11	18	12	108 (1)	89 (7)	61 (8)	0.999	0.005	11	18	8	14	66 (10)	68 (4)	63 (8)	0.995	0.005	20	23	22	16	79 (1)	88 (2)	89 (8)	0.998	0.005	11	11	7	23	86 (11)	96 (6)
fenobucarb2	not approved	Insecticides	89 (5)	98 (4)	101 (1)	0.992	0.005	19	21	12	25	88 (7)	108 (5)	101 (1)	0.998	0.005	13	15	14	20	109 (1)	106 (9)	86 (1)	0.995	0.005	14	14	14	6	85 (12)	87 (10)	81 (6)	0.999	0.005	10	8	8	27	89 (10)	76 (2)	83 (4)	0.994	0.005	16	15	7	11	85 (8)	93 (4)
fenoxaprop-P-ethyl1,2	not approved	Herbicides	82 (2)	94 (6)	108 (4)	0.997	0.005	4	14	17	24	86 (4)	74 (3)	108 (4)	0.995	0.005	12	16	14	28	100 (8)	106 (5)	88 (9)	0.994	0.005	44	29	38	20	92 (7)	93 (2)	81 (4)	0.999	0.005	15	14	19	27	70 (13)	91 (3)	102 (3)	0.997	0.005	19	19	6	20	72 (5)	77 (2)
fenoxycarb1,2	not approved	Insecticides	86 (2)	94 (2)	105 (3)	0.993	0.005	14	15	8	20	75 (9)	84 (9)	75 (3)	0.999	0.005	19	18	14	20	98 (2)	106 (3)	96 (3)	0.998	0.005	19	12	18	14	91 (7)	79 (5)	71 (3)	0.997	0.005	4	18	14	15	105 (5)	72 (7)	78 (5)	0.994	0.005	16	16	12	13	113 (11)	110 (2)
fenpropathrin1	not approved	Insecticides	82 (4)	74 (5)	75 (5)	0.997	0.005	14	13	7	18	90 (9)	115 (4)	105 (5)	0.997	0.005	10	20	13	21	81 (3)	99 (9)	69 (3)	0.991	0.005	20	18	18	16	75 (16)	95 (4)	93 (4)	0.992	0.005	14	9	14	21	92 (3)	87 (14)	93 (2)	0.991	0.005	15	14	11	6	94 (3)	82 (5)
fenpropidin1,2	approved	Fungicides	104 (8)	87 (10)	80 (10)	0.999	0.005	15	17	12	20	101 (5)	79 (8)	80 (10)	0.994	0.005	13	14	16	15	106 (4)	69 (2)	99 (3)	0.998	0.005	11	18	17	17	85 (16)	82 (2)	85 (1)	0.998	0.005	13	11	10	9	91 (4)	98 (6)	72 (8)	0.994	0.005	16	16	18	9	95 (4)	86 (2)
fenpropimorph1,2	not approved	Fungicides	88 (3)	78 (8)	81 (1)	0.999	0.01	15	14	16	20	93 (3)	77 (3)	81 (1)	0.998	0.01	12	17	18	24	104 (3)	105 (4)	94 (4)	0.996	0.01	9	11	11	15	73 (14)	70 (4)	76 (5)	0.997	0.01	9	7	8	9	97 (8)	89 (8)	75 (3)	0.995	0.01	14	14	14	15	97 (10)	76 (3)
fenpyrazamine1	not approved	Fungicides	83 (13)	90 (7)	82 (8)	0.992	0.01	19	7	17	11	82 (8)	91 (9)	82 (8)	0.995	0.01	15	21	9	25	99 (9)	92 (2)	95 (4)	0.999	0.01	10	13	16	9	82 (5)	107 (3)	96 (2)	0.996	0.01	3	10	16	7	96 (1)	83 (4)	100 (7)	0.994	0.01	14	14	19	15	75 (1)	74 (7)
fenpicoxamid	approved	Fungicides	72 (8)	97 (3)	76 (4)	0.997	0.005	29	22	26	15	103 (7)	85 (8)	71 (2)	0.994	0.005	14	18	13	27	108 (11)	87 (3)	75 (4)	0.999	0.005	16	12	13	8	111 (12)	102 (2)	105 (4)	0.997	0.005	12	14	5	11	99 (4)	102 (3)	78 (6)	0.998	0.005	11	12	18	20	73 (8)	92 (4)
fenpyroximate2	approved	Insecticides	74 (4)	75 (5)	76 (4)	0.990	0.005	14	13	11	31	76 (10)	71 (4)	75 (16)	0.993	0.005	19	10	22	21	103 (9)	83 (2)	98 (2)	0.999	0.005	15	8	12	19	70 (9)	78 (1)	79 (4)	0.997	0.005	11	16	15	21	82 (2)	78 (5)	86 (7)	0.998	0.005	12	12	13	21	117 (0)	103 (1)
fensulfothion sulfone2	not approved	Insecticides	76 (9)	78 (2)	72 (8)	0.994	0.005	13	15	12	22	85 (2)	97 (10)	81 (6)	0.996	0.005	16	17	4	16	106 (2)	88 (2)	82 (2)	0.994	0.005	19	2	21	13	83 (5)	86 (11)	76 (13)	0.998	0.005	14	2	20	5	99 (4)	93 (2)	98 (3)	0.997	0.005	15	15	14	15	82 (5)	83 (2)
fenthion oxon sulfone2	not approved	Insecticides	105 (9)	76 (4)	102 (5)	0.991	0.005	12	12	19	13	92 (2)	106 (14)	73 (3)	0.990	0.005	16	14	19	23	96 (11)	95 (4)	84 (3)	0.993	0.005	16	19	12	14	88 (6)	99 (3)	106 (4)	0.992	0.005	0	13	13	17	87 (8)	72 (8)	85 (8)	0.998	0.005	20	10	16	17	107 (7)	115 (4)
fenthion oxon sulfoxide2	not approved	Insecticides	88 (7)	75 (3)	109 (3)	0.992	0.005	-52	-53	-51	15	77 (4)	99 (11)	97 (2)	0.994	0.005	-65	-60	-59	13	102 (3)	81 (0)	88 (2)	0.998	0.005	-48	-56	-61	20	73 (13)	99 (4)	79 (4)	0.998	0.005	-53	-57	-54	17	97 (1)	75 (3)	76 (7)	0.994	0.005	-11	-11	-16	31	73 (14)	91 (3)
fenthion oxon2	not approved	Insecticides	82 (4)	98 (7)	98 (2)	0.998	0.005	20	15	11	22	88 (3)	103 (11)	110 (2)	0.998	0.005	16	15	15	15	109 (2)	80 (3)	83 (6)	0.996	0.005	6	11	16	16	106 (6)	104 (6)	92 (9)	0.996	0.005	16	4	19	5	114 (13)	100 (7)	87 (7)	0.998	0.005	11	11	15	10	71 (16)	102 (4)
fenthion sulfone2	not approved	Insecticides	95 (4)	97 (14)	106 (5)	0.993	0.005	13	17	12	14	109 (9)	70 (3)	96 (5)	0.998	0.005	11	14	16	22	106 (1)	96 (6)	102 (2)	0.998	0.005	15	10	6	10	81 (8)	95 (3)	93 (10)	0.997	0.005	17	10	14	8	99 (5)	74 (4)	81 (4)	0.992	0.005	4	12	15	21	78 (2)	81 (5)
fenthion1	not approved	Insecticides	104 (2)	100 (6)	83 (3)	0.999	0.005	13	14	13	15	99 (12)	113 (3)	90 (3)	0.997	0.005	6	16	13	23	110 (8)	109 (4)	90 (5)	0.995	0.005	7	6	13	8	72 (6)	95 (2)	76 (10)	0.998	0.005	16	16	9	6	96 (6)	72 (5)	77 (3)	0.993	0.005	10	16	6	19	99 (8)	66 (8)
fention sulfoxide2	not approved	Insecticides	71 (11)	88 (8)	74 (2)	0.999	0.01	17	15	16	27	98 (8)	113 (8)	103 (3)	0.998	0.01	9	17	14	10	80 (1)	94 (9)	81 (4)	0.998	0.01	12	7	12	8	76 (8)	78 (8)	89 (5)	0.992	0.01	12	3	13	10	109 (3)	72 (3)	72 (11)	0.991	0.01	14	16	13	16	93 (7)	109 (6)
fenuron2	not approved	Herbicides	63 (10)	60 (4)	61 (3)	0.997	0.005	13	14	10	14	66 (2)	68 (7)	67 (2)	0.996	0.005	14	13	19	22	69 (5)	66 (9)	61 (3)	0.995	0.005	7	10	13	11	68 (16)	67 (2)	68 (4)	0.998	0.005	15	2	14	14	63 (4)	65 (7)	67 (4)	0.990	0.005	19	15	16	20	68 (9)	68 (2)
fenvalerate1	not approved	Insecticides	77 (1)	74 (3)	75 (4)	0.991	0.01	19	17	18	15	78 (10)	77 (0)	89 (2)	0.994	0.01	12	18	18	21	84 (1)	96 (3)	89 (7)	0.996	0.01	13	18	15	15	93 (1)	79 (3)	86 (2)	0.998	0.01	6	10	18	21	106 (3)	114 (3)	88 (3)	0.990	0.01	18	12	5	20	92 (3)	102 (4)
fipronil1,2	not approved	Insecticides	65 (3)	62 (4)	69 (5)	0.990	0.005	13	13	13	24	65 (6)	74 (3)	60 (7)	0.999	0.005	11	15	18	3	66 (4)	65 (5)	67 (7)	0.993	0.005	10	6	19	23	62 (5)	67 (4)	63 (3)	0.995	0.005	10	15	10	28	69 (3)	69 (6)	67 (3)	0.990	0.005	13	10	5	7	66 (10)	68 (3)
flazasulfuron2	approved	Herbicides	97 (4)	70 (1)	109 (3)	0.995	0.005	13	16	17	17	94 (5)	79 (6)	94 (4)	0.994	0.005	12	7	12	14	87 (7)	100 (3)	92 (2)	0.992	0.005	15	8	11	22	113 (3)	115 (8)	114 (1)	0.997	0.005	7	13	11	19	112 (2)	115 (10)	108 (4)	0.991	0.005	11	13	6	6	112 (4)	108 (4)
flonicamid1,2	approved	Insecticides	92 (3)	80 (10)	103 (4)	0.992	0.005	13	19	19	23	70 (5)	119 (7)	95 (1)	0.995	0.005	15	6	14	12	105 (6)	116 (4)	108 (5)	0.995	0.005	5	3	6	13	100 (8)	97 (1)	92 (4)	0.998	0.005	18	12	17	11	70 (5)	114 (13)	95 (1)	0.999	0.005	11	7	18	4	97 (0)	105 (3)
florasulam2	approved	Herbicides	78 (2)	92 (1)	106 (3)	0.997	0.005	19	20	17	16	96 (13)	89 (12)	95 (2)	0.990	0.005	6	6	14	20	76 (4)	78 (4)	76 (6)	0.994	0.005	19	10	16	22	74 (9)	76 (11)	75 (14)	0.994	0.005	14	19	12	7	74 (4)	77 (2)	92 (2)	0.991	0.005	17	13	19	15	86 (11)	105 (5)
florpyrauxifen-benzyl2	approved	Herbicides	76 (5)	82 (5)	75 (9)	0.991	0.005	14	19	14	17	74 (4)	81 (4)	98 (1)	0.991	0.005	10	11	6	8	85 (2)	71 (4 )	111 (10)	0.995	0.005	45	42	44	22	115 (7)	117 (10)	113 (2)	0.998	0.005	24	29	25	10	98 (2)	112 (4)	76 (4)	0.992	0.005	11	11	7	4	79 (6)	80 (10)
fluazifop-P-butyl1	approved	Herbicides	79 (7)	96 (6)	118 (3)	0.993	0.005	17	17	16	16	92 (7)	93 (2)	81 (4)	0.999	0.005	15	14	19	22	105 (8)	97 (4)	108 (1)	0.994	0.005	17	18	11	26	104 (7)	101 (5)	104 (2)	0.995	0.005	10	12	8	7	71 (5)	72 (3)	96 (4)	0.999	0.005	18	11	13	15	73 (4)	81 (1)
fluazinam2	approved	Fungicides	95 (4)	88 (3)	89 (7)	0.992	0.005	14	20	9	18	91 (7)	79 (5)	71 (3)	0.997	0.005	4	18	14	15	70 (10)	86 (3)	82 (2)	0.999	0.005	14	15	14	17	94 (6)	97 (3)	85 (2)	0.998	0.005	10	12	10	9	89 (4)	71 (5)	102 (8)	0.994	0.005	5	11	15	14	108 (9)	82 (8)
fluazuron2	not approved	Insecticides	84 (3)	88 (2)	96 (7)	0.991	0.005	18	19	15	15	75 (6)	105 (4)	93 (4)	0.992	0.005	14	9	14	21	85 (2)	71 (2)	74 (13)	0.990	0.005	12	12	9	10	103 (4)	96 (5)	87 (8)	0.991	0.005	19	14	11	6	96 (2)	83 (3)	102 (5)	0.993	0.005	19	14	12	27	73 (9)	85 (6)
flubendiamide2	not approved	Insecticides	86 (4)	77 (2)	84 (1)	0.992	0.005	15	11	10	9	105 (6)	82 (2)	85 (1)	0.998	0.005	13	-1	10	9	71 (5)	115 (2)	84 (7)	0.992	0.005	13	13	13	23	86 (5)	86 (3)	115 (4)	0.998	0.005	10	15	13	22	91 (3)	109 (2)	109 (3)	0.992	0.005	8	13	1	22	111 (3)	81 (6)
fluconazole2	not approved	Fungicides	89 (11)	98 (7)	92 (4)	0.990	0.005	31	30	28	11	78 (4)	96 (5)	100 (2)	0.990	0.005	36	26	27	16	88 (4)	85 (4)	106 (6)	0.996	0.005	34	29	20	21	84 (4)	109 (9)	91 (3)	0.995	0.005	35	32	32	20	86 (11)	107 (8)	98 (2)	0.998	0.005	11	14	15	22	93 (3)	73 (3)
fluensulfone2	not approved	Insecticides	90 (12)	77 (12)	75 (14)	0.991	0.01	11	15	19	19	75 (4)	108 (4)	86 (12)	0.994	0.01	12	12	17	7	73 (7)	74 (2)	75 (1)	0.998	0.01	13	19	15	16	85 (2)	93 (4)	102 (4)	0.994	0.01	16	16	13	11	85 (8)	113 (3)	106 (5)	0.994	0.01	19	17	15	23	75 (3)	97 (2)
fludioxonil1,2	approved	Fungicides	85 (3)	74 (2)	113 (2)	0.992	0.005	12	17	11	13	82 (5)	107 (3)	96 (2)	0.996	0.005	3	10	16	7	85 (3)	97 (2)	75 (5)	0.098	0.005	4	11	18	20	83 (2)	71 (4)	81 (5)	0.998	0.005	15	10	11	14	70 (1)	70 (7)	83 (3)	0.994	0.005	19	15	13	10	81 (4)	110 (2)
flufenacet1,2	approved	Herbicides	99 (5)	70 (5)	104 (2)	0.992	0.005	14	15	11	14	70 (9)	78 (1)	79 (4)	0.997	0.005	11	16	15	21	98 (4)	81 (5)	79 (3)	0.995	0.005	13	6	21	6	101 (3)	101 (8)	106 (8)	0.994	0.005	13	10	14	21	110 (11)	81 (6)	74 (2)	0.994	0.005	14	17	13	7	78 (4)	96 (5)
flufenoxuron2	not approved	Insecticides	91 (4)	95 (4)	85 (2)	0.998	0.005	14	20	18	20	83 (5)	86 (11)	76 (13)	0.998	0.005	14	2	20	5	94 (6)	78 (2)	89 (5)	0.993	0.005	12	16	13	22	80 (5)	86 (1)	109 (6)	0.997	0.005	5	8	11	18	73 (4)	108 (7)	94 (4)	0.991	0.005	15	14	11	10	75 (4)	108 (4)
flumethrin2	not approved	Insecticides	110 (11)	103 (2)	87 (8)	0.992	0.005	21	19	15	16	88 (6)	99 (3)	106 (4)	0.992	0.005	0	13	13	17	74 (2)	76 (7)	80 (3)	0.994	0.005	10	17	15	14	73 (2)	71 (3)	105 (6)	0.998	0.005	12	11	10	21	78 (1)	90 (3)	75 (4)	0.994	0.005	18	10	12	15	93 (6)	86 (3)
flumetralin1	not approved	Growth regulators	73 (4)	85 (3)	86 (8)	0.998	0.005	12	20	12	10	73 (13)	99 (4)	79 (4)	0.998	0.005	11	3	14	17	104 (5)	99 (4)	98 (9)	0.995	0.005	11	11	5	22	96 (7)	108 (10)	102 (4)	0.996	0.005	11	5	11	12	92 (4)	73 (2)	95 (4)	0.998	0.005	18	4	5	22	113 (2)	105 (5)
flumioxazin2	approved	Herbicides	61 (16)	62 (4)	68 (6)	0.995	0.005	16	13	15	8	66 (6)	64 (6)	62 (9)	0.996	0.005	16	4	19	5	67 (10)	68 (1)	68 (4)	0.994	0.005	16	10	17	22	68 (3)	65 (5)	62 (2)	0.998	0.005	11	13	12	20	66 (10)	68 (3)	63 (4)	0.992	0.005	9	21	11	28	69 (5)	66 (3)
fluometuron2	approved	Herbicides	78 (4)	99 (4)	74 (5)	0.993	0.005	14	14	16	8	81 (8)	95 (3)	93 (10)	0.997	0.005	17	10	14	8	78 (8)	92 (10)	91 (10)	0.992	0.005	15	7	15	23	86 (4)	74 (3)	108 (4)	0.995	0.005	13	17	13	28	90 (4)	74 (7)	109 (3)	0.994	0.005	12	19	3	22	118 (4)	109 (9)
fluopicolide1,2	approved	Fungicides	100 (7)	108 (11)	94 (1)	0.998	0.005	14	7	12	25	72 (6)	95 (2)	76 (10)	0.998	0.005	16	16	9	6	90 (7)	96 (2)	80 (10)	0.994	0.005	12	12	16	4	75 (9)	84 (9)	75 (3)	0.999	0.005	24	21	28	20	99 (5)	119 (7)	103 (4)	0.996	0.005	14	8	15	13	89 (2)	93 (4)
fluopyram2	approved	Fungicides	106 (14)	103 (9)	111 (10)	0.998	0.005	1	8	15	21	76 (8)	78 (8)	89 (5)	0.992	0.005	12	3	13	10	80 (4)	102 (4)	76 (5)	0.995	0.005	13	9	17	38	90 (9)	115 (4)	105 (5)	0.997	0.005	7	16	8	21	105 (2)	109 (6)	106 (3)	0.998	0.005	11	1	7	15	73 (4)	73 (3)
fluoroglycofen-ethyl2	not approved	Herbicides	85 (6)	106 (2)	95 (1)	0.997	0.005	8	16	17	21	78 (16)	77 (2)	82 (2)	0.998	0.005	15	2	14	14	92 (4)	89 (3)	101 (6)	0.994	0.005	15	18	11	12	101 (5)	79 (8)	80 (10)	0.994	0.005	13	7	11	15	86 (4)	85 (9)	65 (9)	0.998	0.005	13	19	12	22	98 (11)	97 (2)
fluoxastrobin2	approved	Fungicides	83 (3)	96 (11)	97 (4)	0.998	0.005	9	8	10	15	93 (1)	79 (3)	86 (2)	0.998	0.005	6	10	18	21	100 (7)	88 (4)	103 (3)	0.994	0.005	22	20	8	10	93 (3)	77 (3)	81 (1)	0.998	0.005	16	8	14	24	81 (7)	92 (3)	118 (3)	0.998	0.005	13	12	10	14	78 (4)	89 (2)
flupyradifurone2	approved	Insecticides	72 (7)	102 (3)	91 (6)	0.994	0.005	8	13	10	14	71 (3)	74 (9)	76 (10)	0.995	0.005	10	15	10	28	95 (8)	96 (5)	97 (2)	0.999	0.005	14	18	11	16	89 (12)	96 (2)	117 (8)	0.998	0.005	13	9	7	22	65 (8)	117 (3)	89 (7)	0.999	0.005	12	19	16	17	90 (4)	80 (7)
fluquinconazole1,2	not approved	Fungicides	86 (3)	106 (1)	103 (3)	0.995	0.005	18	16	13	23	71 (2)	102 (4)	74 (2)	0.997	0.005	14	18	10	10	94 (17)	90 (8)	110 (2)	0.995	0.005	14	14	13	11	90 (16)	86 (8)	86 (3)	0.999	0.005	11	13	1	27	90 (13)	63 (3)	96 (7)	0.999	0.005	15	13	13	18	99 (5)	74 (4)
fluridone2	not approved	Herbicides	109 (9)	110 (8)	76 (11)	0.998	0.005	18	5	11	30	76 (3)	113 (4)	89 (3)	0.996	0.005	17	13	17	11	72 (5)	117 (6)	104 (2)	0.998	0.005	15	15	12	20	108 (2)	73 (3)	109 (9)	0.998	0.005	12	10	5	27	92 (4)	83 (4)	114 (1)	0.999	0.005	12	19	19	21	75 (2)	95 (1)
flurochloridone1,2	approved	Herbicides	93 (4)	101 (1)	97 (3)	0.996	0.005	18	18	11	19	70 (4)	85 (4)	85 (8)	0.991	0.005	13	11	14	6	72 (8)	81 (6)	77 (2)	0.991	0.005	19	15	13	10	103 (9)	88 (8)	99 (3)	0.991	0.005	14	17	6	13	87 (0)	86 (4)	92 (4)	0.998	0.005	13	15	15	18	86 (4)	95 (2)
fluroxypyr-1-meptylheptyl1	approved	Herbicides	81 (4)	79 (5)	85 (9)	0.994	0.01	17	4	14	20	75 (2)	79 (1)	80 (1)	0.994	0.01	18	12	11	29	89 (5)	106 (4)	74 (7)	0.996	0.01	11	16	10	11	76 (2)	71 (4)	73 (7)	0.997	0.01	15	18	5	19	74 (3)	79 (4)	75 (14)	0.996	0.01	14	15	18	24	75 (11)	81 (4)
flurtamone1,2	not approved	Herbicides	101 (8)	94 (1)	99 (9)	0.997	0.005	11	17	19	19	88 (3)	76 (7)	110 (11)	0.994	0.005	11	19	18	13	96 (7)	76 (1)	109 (7)	0.993	0.005	7	16	5	14	76 (11)	81 (8)	76 (6)	0.996	0.005	16	16	12	15	79 (6)	81 (8)	113 (2)	0.995	0.005	19	3	10	26	117 (7)	71 (3)
flusilazole1,2	not approved	Fungicides	86 (11)	66 (7)	71 (4)	0.998	0.005	16	12	12	11	73 (1)	96 (2)	73 (4)	0.996	0.005	15	21	13	5	78 (7)	79 (4)	96 (4)	0.994	0.005	6	19	16	16	92 (3)	99 (6)	91 (14)	0.991	0.005	13	11	8	12	73 (4)	89 (4)	104 (2)	0.997	0.005	11	9	10	25	99 (12)	93 (4)
fluthiacet methyl2	not approved	Herbicides	88 (9)	107 (7)	108 (8)	0.993	0.005	13	9	17	7	74 (4)	81 (4)	98 (1)	0.991	0.005	10	11	6	8	90 (5)	79 (3)	77 (3)	0.998	0.005	16	16	18	13	109 (2)	89 (5)	117 (8)	0.993	0.005	13	14	13	13	78 (9)	101 (3)	85 (2)	0.998	0.005	18	11	12	27	73 (7)	85 (1)
flutolanil1,2	approved	Fungicides	96 (3)	75 (6)	88 (1)	0.998	0.005	12	17	11	10	79 (5)	71 (3)	68 (4)	0.997	0.005	5	15	19	6	96 (8)	78 (5)	80 (10)	0.995	0.005	15	15	8	20	106 (1)	103 (9)	106 (6)	0.999	0.005	18	19	11	26	75 (3)	90 (5)	80 (4)	0.998	0.005	19	11	19	21	75 (6)	96 (2)
flutriafol1,2	not approved	Fungicides	79 (3)	76 (4)	94 (10)	0.998	0.005	11	17	6	7	90 (9)	87 (0)	90 (4)	0.995	0.005	9	8	17	4	74 (3)	84 (10)	83 (8)	0.994	0.005	18	18	18	22	110 (8)	106 (4)	98 (8)	0.999	0.005	16	11	17	15	95 (3)	88 (9)	85 (5)	0.998	0.005	17	16	14	22	71 (14)	79 (4)
fluxapyroxad2	approved	Fungicides	99 (3)	85 (2)	105 (5)	0.998	0.005	12	8	19	9	115 (13)	74 (3)	99 (5)	0.993	0.005	13	16	18	14	90 (9)	105 (4)	102 (4)	0.995	0.005	17	8	13	21	70 (11)	75 (2)	79 (4)	0.999	0.005	13	15	10	30	90 (4)	96 (3)	89 (5)	0.996	0.005	15	10	18	27	71 (10)	76 (13)
FM-6-12	not approved	Fungicides	68 (5)	65 (11)	67 (7)	0.991	0.01	8	10	11	6	68 (8)	69 (6)	65 (2)	0.998	0.01	12	7	16	10	62 (4)	62 (7)	61 (6)	0.993	0.01	15	15	17	33	69 (5)	71 (5)	67 (3)	0.994	0.01	11	17	17	22	63 (3)	70 (7)	66 (6)	0.998	0.01	16	10	12	14	61(6)	66 (4)
folpet1	approved	Fungicides	75 (14)	70 (12)	72 (5)	0.998	0.005	16	15	19	22	94 (2)	83 (2)	86 (4)	0.991	0.005	19	8	15	22	74 (3)	88 (9)	78 (4)	0.998	0.005	15	17	16	16	96 (7)	96 (11)	109 (7)	0.990	0.005	16	5	7	14	100 (1)	99 (3)	105 (3)	0.997	0.005	10	10	12	45	98 (8)	92 (5)
fonofos1	not approved	Insecticides	75 (4)	75 (4)	62 (3)	0.996	0.01	6	10	17	16	92 (4)	79 (4)	75 (11)	0.997	0.01	17	13	13	13	76 (6)	96 (3)	106 (4)	0.991	0.01	13	12	14	15	74 (14)	70 (11)	74 (5)	0.991	0.01	14	17	17	27	99 (10)	94 (4)	108 (3)	0.998	0.01	16	15	8	24	79 (4)	73 (8)
foramsulfuron2	approved	Herbicides	88 (12)	89 (5)	85 (1)	0.999	0.005	13	18	4	19	78 (7)	76 (7)	117 (7)	0.990	0.005	15	19	16	22	87 (5)	69 (3)	85 (2)	0.998	0.005	16	11	19	23	76 (7)	73 (7)	79 (4)	0.991	0.005	15	11	18	17	104 (5)	95 (4)	83 (8)	0.995	0.005	20	16	17	7	87 (3)	85 (2)
forchlorfenuron2	approved	Growth regulators	72 (2)	72 (4)	79 (4)	0.999	0.005	12	14	18	23	76 (12)	70 (8)	99 (3)	0.995	0.005	19	12	16	22	80 (10)	99 (3)	80 (2)	0.997	0.005	7	5	7	27	87 (7)	78 (15)	70 (8)	0.992	0.005	15	12	13	19	92 (16)	75 (4)	96 (5)	0.994	0.005	15	15	14	23	76 (18)	87 (8)
formetanate2	approved	Insecticides	96 (4)	76 (8)	93 (8)	0.993	0.005	15	11	19	14	80 (2)	77 (3)	73 (7)	0.998	0.005	11	17	18	26	92 (1)	94 (4)	89 (4)	0.995	0.005	16	13	12	16	75 (16)	73 (14)	71 (3)	0.999	0.005	19	13	19	10	116 (5)	98 (7)	73 (3)	0.998	0.005	17	3	9	16	85 (15)	71 (2)
formothion1	not approved	Insecticides	102 (2)	72 (6)	98 (6)	0.997	0.005	9	19	16	20	80 (4)	105 (3)	75 (6)	0.997	0.005	18	17	11	20	82 (5)	95 (4)	93 (0)	0.998	0.005	16	19	13	7	86 (4)	99 (11)	104 (5)	0.990	0.005	21	26	29	11	106 (3)	97 (14)	101 (4)	0.998	0.005	15	11	5	14	71 (5)	115 (2)
fosthiazate1,2	approved	Insecticides	84 (3)	94 (5)	79 (5)	0.999	0.005	10	15	15	16	79 (4)	94 (5)	111 (14)	0.998	0.005	13	17	16	23	96 (6)	75 (4)	75 (1)	0.997	0.005	21	16	3	18	85 (2)	78 (16)	65 (6)	0.991	0.005	21	17	12	18	99 (9)	100 (6)	95 (4)	0.997	0.005	14	12	11	12	88 (4)	85 (4)
fuberidazole1,2	not approved	Fungicides	88 (2)	75 (8)	85 (3)	0.999	0.01	6	13	6	10	84 (7)	71 (2)	71 (1)	0.993	0.01	12	11	14	21	88 (3)	98 (2)	89 (10)	0.998	0.01	12	11	9	6	89 (2)	109 (1)	97 (7)	0.991	0.01	2	18	15	15	69 (14)	68 (8)	71 (3)	0.998	0.01	15	13	12	22	73 (7)	74 (8)
furalaxyl2	not approved	Fungicides	83 (6)	111 (8)	90 (4)	0.992	0.005	14	17	8	8	73 (5)	110 (8)	76 (6)	0.998	0.005	13	19	15	16	88 (2)	82 (2)	75 (5)	0.994	0.005	19	12	19	20	98 (9)	88 (3)	113 (3)	0.994	0.005	12	17	16	27	76 (13)	106 (9)	72 (5)	0.990	0.005	17	18	6	22	85 (3)	97 (2)
furathiocarb2	not approved	Insecticides	72 (2)	70 (5)	71 (1)	0.999	0.005	14	10	14	8	96 (4)	109 (3)	98 (8)	0.994	0.005	18	14	19	20	77 (2)	84 (3)	77 (3)	0.998	0.005	12	16	14	17	77 (18)	76 (9)	100 (8)	0.995	0.005	12	17	17	34	106 (4)	106 (5)	98 (7)	0.990	0.005	15	19	12	9	83 (9)	78 (2)
halauxifen-methyl2	approved	Herbicides	80 (5)	79 (3)	78 (4)	0.999	0.005	21	27	34	11	73 (1)	64 (3)	79 (4)	0.997	0.005	10	9	13	6	75 (6)	73 (4)	71 (3)	0.993	0.005	16	18	12	18	79 (5)	93 (9)	84 (9)	0.999	0.005	20	6	11	15	105 (2)	106 (3)	76 (12)	0.993	0.005	12	15	14	4	75 (1)	109 (6)
halofenozide2	not approved	Insecticides	71 (4)	75 (5)	96 (8)	0.999	0.005	4	10	10	15	89 (1)	84 (7)	87 (3)	0.996	0.005	12	14	17	20	77 (12)	73 (6)	96 (4)	0.998	0.005	34	42	43	11	94 (4)	102 (2)	115 (7)	0.991	0.005	10	12	8	24	71 (5)	99 (9)	106 (4)	0.994	0.005	14	13	12	4	89 (10)	108 (14)
halosulfuron-methyl2	approved	Herbicides	105 (7)	114 (10)	111 (10)	0.998	0.005	16	14	19	22	81 (1)	106 (6)	106 (4)	0.999	0.005	12	4	16	16	74 (2)	102 (2)	105 (4)	0.997	0.005	42	34	42	11	94 (2)	108 (10)	90 (3)	0.996	0.005	10	16	18	10	110 (11)	79 (2)	105 (2)	0.999	0.005	17	13	10	18	85 (5)	103 (2)
haloxyfop-ethoxyethyl2	not approved	Herbicides	91 (3)	80 (6)	106 (2)	0.997	0.005	11	13	22	23	93 (3)	70 (4)	104 (3)	0.994	0.005	18	9	19	28	70 (5)	80 (5)	76 (10)	0.992	0.005	14	10	16	17	115 (6)	71 (10)	104 (7)	0.991	0.005	19	11	1	17	85 (12)	105 (4)	71 (5)	0.997	0.005	13	14	17	12	100 (6)	95 (4)
haloxyfop-methyl1,2	not approved	Herbicides	90 (13)	90 (7)	104 (7)	0.999	0.01	15	15	15	6	92 (2)	73 (7)	99 (9)	0.995	0.01	14	13	16	21	95 (4)	109 (10)	105 (4)	0.993	0.01	11	13	15	24	86 (2)	87 (2)	94 (6)	0.992	0.01	15	18	13	23	118 (3)	92 (2)	110 (11)	0.999	0.01	11	13	16	12	97 (4)	88 (1)
heptachlor endo-epoxide1	not approved	Insecticides	96 (5)	98 (5)	63 (7)	0.996	0.005	19	12	20	10	92 (3)	101 (3)	108 (11)	0.995	0.005	14	15	14	20	103 (2)	78 (5)	116 (5)	0.998	0.005	6	7	14	22	82 (2)	92 (4)	79 (4)	0.999	0.005	12	14	18	23	102 (4)	87 (3)	103 (7)	0.990	0.005	11	10	16	10	73 (2)	108 (0)
heptachlor1	not approved	Insecticides	67 (7)	70 (3)	66 (5)	0.998	0.005	14	4	11	6	62 (6)	68 (8)	63 (9)	0.993	0.005	17	18	13	20	65 (3)	72 (6)	62 (2)	0.997	0.005	15	13	11	19	66 (10)	68 (3)	63 (4)	0.998	0.005	19	14	12	16	69 (11)	63 (12)	68 (5)	0.995	0.005	12	11	7	16	65 (4)	63 (11)
heptenophos1	not approved	Insecticides	99 (4)	84 (5)	99 (4)	0.996	0.005	31	35	31	16	73 (14)	79 (7)	106 (2)	0.995	0.005	35	29	40	21	79 (2)	79 (5)	64 (10)	0.999	0.005	32	33	39	10	104 (5)	99 (4)	98 (9)	0.991	0.005	31	25	21	22	100 (7)	75 (2)	103 (4)	0.991	0.005	11	18	6	11	73 (7)	106 (6)
hexachlorobenzene (HCB)1	not approved	Fungicides	94 (2)	77 (3)	89 (1)	0.990	0.005	15	12	16	12	108 (4)	74 (7)	96 (11)	0.997	0.005	24	23	21	24	89 (6)	84 (1)	105 (5)	0.994	0.005	13	16	16	11	67 (10)	68 (1)	68 (4)	0.998	0.005	26	27	20	22	85 (8)	81 (5)	99 (1)	0.992	0.005	14	15	4	20	73 (9)	101 (4)
hexaconazole1,2	not approved	Fungicides	61 (16)	62 (4)	68 (6)	0.999	0.005	15	13	15	16	68 (2)	62 (6)	62 (3)	0.990	0.005	6	3	8	16	64 (4)	63 (2)	69 (7)	0.996	0.005	15	18	14	10	68 (8)	62 (2)	61 (10)	0.991	0.005	7	15	15	23	62 (12)	68 (9)	68 (1)	0.990	0.005	11	12	15	10	69 (2)	66 (9)
hexaflumuron2	not approved	Insecticides	101 (10)	71 (4)	95 (1)	0.997	0.005	18	8	13	12	76 (2)	83 (14)	109 (2)	0.993	0.005	18	12	5	21	90 (3)	90 (4)	102 (6)	0.998	0.005	12	15	16	21	90 (7)	96 (2)	80 (10)	0.997	0.005	12	16	12	4	101 (13)	77 (18)	109 (1)	0.996	0.005	12	16	4	11	60 (7)	72 (9)
hexazinone2	not approved	Herbicides	96 (5)	73 (10)	76 (3)	0.997	0.005	15	17	13	16	83 (4)	108 (4)	106 (1)	0.998	0.005	13	9	12	22	73 (3)	71 (2)	78 (4)	0.991	0.005	14	4	16	18	80 (4)	102 (4)	76 (5)	0.998	0.005	9	17	13	38	76 (2)	109 (5)	100 (8)	0.991	0.005	16	15	15	14	74 (4)	78 (3)
hexythiazox1,2	approved	Acaricides	74 (8)	84 (8)	69 (2)	0.999	0.01	13	9	14	11	89 (7)	88 (2)	110 (8)	0.991	0.01	19	12	6	17	67 (2)	64 (4)	61 (4)	0.997	0.01	8	9	13	21	92 (4)	89 (3)	101 (6)	0.993	0.01	18	11	15	12	102 (4)	94 (4)	78 (2)	0.997	0.01	10	16	14	16	85 (1)	74 (7)
hydramethylnon2	not approved	Insecticides	114 (13)	98 (10)	92 (18)	0.996	0.005	10	9	15	10	76 (6)	76 (2)	70 (1)	0.997	0.005	16	4	10	22	89 (2)	81 (6)	85 (5)	0.996	0.005	11	14	22	10	100 (7)	88 (4)	103 (3)	0.998	0.005	10	8	6	10	79 (3)	115 (6)	81 (3)	0.996	0.005	5	16	17	17	75 (2)	113 (3)
imazalil1,2	approved	Fungicides	90 (3)	63 (5)	90 (3)	0.904	0.005	13	8	19	16	70 (4)	78 (10)	79 (5)	0.998	0.005	4	9	17	18	80 (7)	95 (2)	70 (5)	0.991	0.005	13	12	18	12	95 (8)	96 (5)	97 (2)	0.998	0.005	18	11	14	16	108 (4)	102 (5)	106 (4)	0.998	0.005	17	15	10	31	101 (4)	112 (3)
imazamox2	approved	Herbicides	78 (14)	107 (4)	75 (4)	0.999	0.005	9	11	15	9	73 (7)	79 (5)	74 (1)	0.998	0.005	19	16	14	23	74 (4)	95 (7)	85 (5)	0.992	0.005	4	5	17	23	74 (7)	90 (8)	110 (2)	0.991	0.005	14	13	14	11	86 (11)	78 (4)	104 (3)	0.993	0.005	19	13	17	10	72 (3)	100 (4)
imibenconazole1	not approved	Fungicides	108 (2)	78 (4)	100 (2)	0.997	0.005	8	18	12	10	101 (3)	74 (7)	75 (2)	0.991	0.005	14	15	7	7	95 (1)	94 (3)	89 (5)	0.996	0.005	15	14	21	9	110 (8)	105 (3)	102 (2)	0.995	0.005	19	9	7	20	83 (11)	116 (7)	99 (9)	0.994	0.005	14	16	13	7	113 (4)	89 (4)
imidacloprid2	not approved	Insecticides	73 (11)	90 (2)	85 (2)	0.999	0.005	18	12	13	9	88 (8)	79 (2)	108 (3)	0.998	0.005	21	14	13	16	95 (2)	74 (7)	101 (4)	0.995	0.005	12	17	13	4	72 (5)	117 (6)	104 (2)	0.999	0.005	15	12	15	20	83 (5)	88 (6)	108 (11)	0.998	0.005	15	13	10	34	98 (8)	71 (4)
indoxacarb1,2	not approved	Insecticides	100 (2)	88 (2)	86 (5)	0.998	0.005	8	30	17	7	79 (7)	80 (7)	69 (3)	0.995	0.005	14	8	18	22	81 (4)	106 (14)	105 (3)	0.992	0.005	18	12	10	4	72 (8)	81 (6)	77 (2)	0.999	0.005	15	13	19	10	95 (4)	83 (8)	103 (9)	0.993	0.005	13	14	7	25	95 (1)	94 (2)
iodosulfuron-methyl2	approved	Herbicides	77 (3)	95 (4)	84 (4)	0.998	0.005	15	20	15	20	74 (7)	74 (4)	100 (11)	0.998	0.005	16	12	21	20	71 (3)	85 (6)	105 (11)	0.990	0.005	12	15	10	10	89 (8)	101 (4)	71 (5)	0.998	0.005	10	8	8	14	91 (1)	86 (5)	106 (2)	0.993	0.005	15	16	8	25	80 (3)	86 (3)
ipconazole1,2	not approved	Fungicides	77 (14)	81 (0)	85 (2)	0.998	0.005	15	12	3	19	72 (6)	75 (1)	84 (8)	0.998	0.005	17	8	8	20	93 (4)	93 (3)	90 (4)	0.992	0.005	14	13	23	26	83 (4)	85 (8)	78 (4)	0.993	0.005	20	19	18	21	77 (5)	73 (3)	96 (11)	0.998	0.005	12	11	15	26	114 (2)	108 (2)
iprodione1	not approved	Fungicides	99 (6)	90 (3)	83 (2)	0.999	0.005	37	21	38	9	76 (2)	105 (2)	68 (5)	0.997	0.005	19	17	15	17	85 (1)	92 (7)	73 (1)	0.992	0.005	12	15	17	19	92 (3)	96 (7)	103 (7)	0.993	0.005	18	16	12	17	102 (12)	100 (4)	112 (3)	0.996	0.005	19	13	14	16	100 (4)	78 (6)
iprovalicarb1,2	approved	Fungicides	104 (8)	96 (6)	71 (3)	0.998	0.005	29	24	38	9	92 (3)	81 (4)	84 (4)	0.998	0.005	13	15	12	26	96 (2)	72 (6)	93 (4)	0.992	0.005	12	14	14	13	78 (5)	87 (7)	98 (7)	0.998	0.005	20	8	6	9	98 (7)	95 (4)	109 (2)	0.998	0.005	12	14	12	12	70 (3)	94 (2)
isocarbophos1	not approved	Insecticides	88 (2)	79 (4)	80 (5)	0.999	0.005	33	42	47	19	70 (2)	101 (3)	79 (5)	0.991	0.005	5	13	15	26	79 (4)	89 (7)	77 (5)	0.994	0.005	12	14	13	36	93 (2)	75 (6)	76 (12)	0.996	0.005	19	18	15	18	76 (12)	111 (3)	106 (1)	0.997	0.005	18	15	13	20	75 (3)	90 (5)
isofenphos1	not approved	Insecticides	78 (6)	94 (9)	73 (2)	0.993	0.005	30	29	39	11	76 (6)	73 (4)	91 (9)	0.998	0.005	45	39	41	17	98 (5)	86 (5)	84 (8)	0.994	0.005	30	26	30	7	72 (8)	76 (4)	70 (2)	0.998	0.005	25	21	22	23	107 (2)	107 (2)	110 (8)	0.998	0.005	13	10	15	11	93 (4)	85 (6)
isofenphos-methyl1	not approved	Insecticides	93 (2)	96 (9)	96 (7)	0.995	0.005	8	15	10	17	86 (5)	105 (6)	65 (2)	0.995	0.005	18	10	15	15	103 (4)	101 (6)	108 (5)	0.997	0.005	2	9	5	9	83 (3)	85 (5)	107 (3)	0.991	0.005	19	14	15	27	70 (14)	88 (4)	80 (1)	0.993	0.005	12	9	12	23	85 (5)	83 (3)
isofetamid2	approved	Fungicides	88 (5)	96 (3)	88 (7)	0.998	0.01	10	15	12	14	85 (4)	75 (3)	94 (11)	0.994	0.01	21	13	9	29	99 (1)	103 (3)	84 (4)	0.994	0.01	17	15	15	28	111 (14)	70 (5)	75 (9)	0.997	0.01	14	19	20	8	89 (4)	71 (5)	79 (5)	0.998	0.01	16	12	14	8	90 (8)	72 (7)
isoprocarb1,2	not approved	Insecticides	63 (4)	96 (3)	86 (4)	0.997	0.005	13	13	16	4	72 (13)	74 (2)	86 (3)	0.994	0.005	15	11	13	17	88 (1)	97 (2)	83 (2)	0.991	0.005	15	13	18	20	117 (8)	85 (5)	104 (4)	0.998	0.005	10	13	19	7	102 (2)	78 (1)	89 (3)	0.997	0.005	12	15	9	31	79 (6)	71 (6)
isoprothiolane1,2	not approved	Fungicides	93 (2)	100 (3)	85 (9)	0.998	0.005	13	16	13	8	103 (17)	70 (8)	74 (2)	0.994	0.005	14	5	10	13	109 (1)	101 (2)	87 (3)	0.994	0.005	17	13	19	21	76 (6)	89 (5)	77 (10)	0.998	0.005	12	18	20	5	102 (6)	86 (11)	85 (8)	0.996	0.005	14	15	8	10	100 (6)	86 (3)
isoproturon2	not approved	Herbicides	89 (4)	116 (4)	90 (9)	0.996	0.005	10	12	18	12	89 (0)	76 (2)	96 (1)	0.994	0.005	17	13	19	30	100 (8)	88 (4)	89 (2)	0.995	0.005	10	9	19	15	98 (8)	101 (4)	103 (10)	0.991	0.005	9	11	13	20	70 (4)	99 (3)	80 (1)	0.991	0.005	18	14	15	7	61 (3)	109 (9)
isopyrazam2	not approved	Fungicides	74 (2)	78 (4)	101 (5)	0.998	0.005	11	14	12	10	84 (2)	75 (4)	91 (8)	0.998	0.005	18	16	18	14	106 (6)	70 (5)	75 (4)	0.998	0.005	13	16	12	15	79 (4)	105 (3)	79 (5)	0.998	0.005	10	8	14	22	119 (10)	99 (4)	110 (11)	0.994	0.005	11	18	12	34	95 (4)	93 (4)
isoxaben2	approved	Herbicides	77 (2)	71 (4 )	93 (3)	0.993	0.005	13	13	13	16	81 (4)	86 (3)	65 (1)	0.999	0.005	15	10	12	20	101 (4)	86 (7)	103 (2)	0.998	0.005	37	35	25	24	87 (3)	108 (3)	76 (5)	0.995	0.005	11	11	15	21	90 (6)	94 (6)	73 (4)	0.995	0.005	12	16	18	25	88 (1)	81 (4)
isoxadifen-ethyl2	not approved	Herbicides	104 (5)	97 (4)	110 (16)	0.993	0.005	10	12	19	12	81 (4)	90 (9)	75 (5)	0.995	0.005	14	11	11	14	86 (9)	86 (3)	85 (3)	0.991	0.005	11	16	15	27	99 (3)	78 (6)	81 (4)	0.999	0.005	28	48	38	22	95 (5)	95 (3)	73 (4)	0.997	0.005	16	15	5	25	70 (4)	71 (8)
isoxaflutole2	approved	Herbicides	75 (2)	76 (2)	109 (9)	0.998	0.005	11	14	14	12	79 (1)	95 (13)	104 (1)	0.991	0.005	13	9	3	14	72 (9)	72 (5)	90 (5)	0.998	0.005	15	18	13	22	104 (5)	90 (11)	95 (1)	0.998	0.005	33	26	24	16	86 (2)	95 (2)	116 (7)	0.993	0.005	14	16	7	26	77 (8)	86 (1)
isoxaflutole diketonitrile2	approved	Herbicides	102 (7)	76 (3)	85 (2)	0.997	0.005	19	12	18	2	83 (2)	71 (4)	81 (5)	0.998	0.005	19	17	16	14	78 (13)	72 (3)	80 (2)	0.995	0.005	19	10	17	22	102 (2)	97 (4)	93 (4)	0.998	0.005	22	24	27	14	76 (10)	78 (8)	88 (6)	0.998	0.005	19	10	6	16	104 (13)	71 (3)
ivermectin2	not approved	Insecticides	86 (4)	96 (2)	92 (2)	0.992	0.005	-13	-7	-4	13	99 (7)	88 (8)	78 (2)	0.998	0.005	-9	-3	-12	20	104 (7)	109 (9)	111 (4)	0.998	0.005	-15	-14	-16	12	102 (8)	79 (2)	99 (9)	0.997	0.005	-17	-19	-13	17	96 (8)	104 (3)	83 (8)	0.997	0.005	-13	-18	-6	12	99 (9)	87 (0)
krezoxim-methyl1,2	approved	Fungicides	70 (1)	100 (6)	77 (4)	0.993	0.005	15	13	12	14	78 (6)	75 (4)	116 (4)	0.995	0.005	16	15	11	21	73 (13)	73 (4)	82 (3)	0.991	0.005	16	17	14	16	77 (5)	102 (2)	86 (9)	0.998	0.005	10	16	6	16	98 (16)	99 (9)	86 (5)	0.994	0.005	7	9	4	20	88 (11)	74 (3)
lenacil1,2	approved	Herbicides	87 (2)	92 (2)	88 (3)	0.998	0.005	13	14	8	4	96 (2)	100 (11)	76 (4)	0.990	0.005	18	13	10	21	102 (3)	81 (4)	87 (4)	0.998	0.005	17	11	6	11	100 (7)	71 (10)	95 (3)	0.991	0.005	15	18	16	21	88 (8)	108 (11)	83 (3)	0.993	0.005	17	10	18	11	73 (19)	79 (6)
linuron1,2	not approved	Herbicides	93 (4)	79 (5)	96 (10)	0.998	0.005	15	16	17	12	98 (4)	84 (12)	70 (4)	0.991	0.005	20	15	19	18	100 (4)	101 (8)	104 (5)	0.994	0.005	11	10	19	10	96 (7)	87 (2)	95 (3)	0.998	0.005	49	43	39	20	81 (4)	103 (9)	101 (4)	0.998	0.005	11	14	9	23	106 (2)	83 (2)
lufenuron2	not approved	Insecticides	98 (3)	116 (4)	89 (1)	0.990	0.005	3	9	14	11	94 (6)	71 (15)	92 (1)	0.994	0.005	12	3	14	28	89 (4)	86 (1)	96 (8)	0.996	0.005	15	17	18	16	79 (6)	78 (3)	74 (3)	0.995	0.005	14	14	20	27	81 (8)	106 (2)	115 (7)	0.995	0.005	11	17	6	8	96 (11)	79 (4)
malaoxon1	approved	Insecticides	110 (7)	104 (4)	102 (4)	0.997	0.005	10	4	19	7	94 (2)	86 (6)	96 (3)	0.995	0.005	13	10	10	23	71 (4)	78 (4)	88 (6)	0.992	0.005	14	4	4	9	76 (6)	79 (8)	74 (4)	0.995	0.005	13	11	19	19	99 (16)	96 (11)	110 (3)	0.997	0.005	12	16	14	25	72 (3)	76 (7)
malathion1	approved	Insecticides	96 (6)	86 (3)	115 (10)	0.993	0.005	14	12	13	10	104 (5)	83 (9)	96 (2)	0.997	0.005	17	14	10	22	94 (12)	98 (10)	90 (3)	0.996	0.005	10	16	18	10	84 (8)	100 (1)	106 (4)	0.990	0.005	17	17	7	17	89 (5)	102 (3)	99 (6)	0.997	0.005	7	13	16	32	109 (2)	70 (8)
mandestrobin2	approved	Fungicides	93 (4)	62 (4)	114 (13)	0.997	0.005	19	16	6	7	87 (10)	91 (8)	80 (1)	0.996	0.005	16	17	14	14	90 (5)	68 (4)	106 (8)	0.998	0.005	4	10	14	14	78 (3)	105 (11)	88 (4)	0.991	0.005	19	16	19	22	89 (1)	84 (7)	87 (3)	0.996	0.005	12	14	17	20	106 (1)	77 (3)
mecarbam1	not approved	Insecticides	107 (2)	118 (6)	107 (2)	0.993	0.01	9	14	17	9	78 (8)	75 (4)	93 (10)	0.993	0.01	13	10	16	22	81 (4)	103 (7)	89 (7)	0.994	0.01	11	4	14	10	78 (2)	90 (4)	97 (2)	0.999	0.01	17	14	10	21	103 (9)	109 (2)	104 (3)	0.994	0.01	14	15	12	14	110 (8)	105 (3)
mefenacet2	not approved	Herbicides	110 (2)	108 (4)	112 (4)	0.995	0.005	10	16	13	6	90 (7)	114 (6)	86 (5)	0.998	0.005	19	15	7	22	71 (3)	81 (4)	90 (5)	0.997	0.005	13	19	13	28	78 (6)	87 (6)	70 (3)	0.998	0.005	29	21	32	6	106 (4)	106 (1)	93 (4)	0.994	0.005	18	15	13	5	70 (1)	94 (5)
mefenpyr-diethyl2	not approved	Others	102 (5)	104 (2)	92 (3)	0.994	0.005	6	18	10	22	80 (4)	94 (2)	86 (3)	0.990	0.005	15	11	19	23	89 (7)	79 (1)	105 (3)	0.996	0.005	10	11	12	35	70 (6)	73 (1)	85 (3)	0.991	0.005	11	15	15	23	105 (2)	110 (8)	96 (5)	0.994	0.005	6	19	3	13	79 (5)	71 (2)
mefentrifluconazole2	approved	Fungicides	106 (2)	108 (15)	101 (5)	0.992	0.01	6	14	14	20	75 (4)	108 (4)	86 (12)	0.994	0.01	12	12	17	7	109 (3)	102 (8)	77 (2)	0.999	0.01	45	48	40	2	91 (6)	93 (4)	76 (2)	0.992	0.01	17	16	16	16	71 (5)	70 (1)	79 (7)	0.994	0.01	11	17	4	19	74 (1)	110 (8)
mendipropamid2	not approved	Fungicides	72 (8)	114 (6)	110 (15)	0.997	0.005	4	19	10	11	92 (4)	104 (5)	90 (5)	0.998	0.005	17	17	7	23	78 (2)	102 (5)	79 (3)	0.998	0.005	12	16	11	26	86 (4)	71 (5)	83 (4)	0.992	0.005	12	12	9	14	110 (11)	99 (5)	85 (4)	0.994	0.005	14	13	10	15	75 (2)	109 (3)
mepanipyrim1,2	not approved	Fungicides	104 (7)	105 (7)	109 (2)	0.997	0.005	46	39	40	20	100 (7)	78 (5)	97 (10)	0.991	0.005	48	46	38	20	106 (5)	79 (3)	74 (9)	0.990	0.005	27	29	29	28	76 (10)	105 (4)	95 (4)	0.997	0.005	28	26	27	11	103 (7)	74 (1)	74 (3)	0.994	0.005	14	10	1	12	76 (8)	74 (3)
mepronil2	not approved	Fungicides	92 (4)	117 (7)	117 (8)	0.997	0.005	16	16	19	21	95 (8)	89 (5)	101 (3)	0.998	0.005	12	14	16	22	115 (6)	98 (2)	102 (4)	0.997	0.005	10	16	12	41	82 (2)	67 (5)	62 (6)	0.994	0.005	11	16	15	22	98 (5)	76 (7)	79 (4)	0.992	0.005	15	6	14	13	109 (6)	84 (7)
mesosulfuron-methyl2	approved	Herbicides	103 (1)	90 (7)	113 (3)	0.993	0.005	2	10	14	18	74 (7)	76 (2)	86 (9)	0.995	0.005	12	17	11	21	107 (10)	106 (5)	113 (4)	0.993	0.005	13	15	17	40	101 (5)	102 (4)	116 (5)	0.994	0.005	15	13	13	20	103 (4)	87 (7)	94 (7)	0.991	0.005	16	14	14	26	105 (6)	106 (6)
mesotrion2	approved	Herbicides	83 (2)	109 (7)	70 (7)	0.992	0.005	15	14	20	21	82 (5)	82 (4)	88 (4)	0.997	0.005	13	16	15	14	77 (1)	83 (3)	75 (4)	0.997	0.005	7	12	14	23	93 (3)	98 (7)	106 (3)	0.990	0.005	15	13	13	16	99 (1)	105 (6)	102 (8)	0.997	0.005	19	7	7	15	72 (4)	70 (4)
metaflumizone2	not approved	Insecticides	115 (4)	84 (7)	81 (6)	0.997	0.005	7	18	13	12	102 (8)	104 (8)	104 (10)	0.997	0.005	17	14	17	22	110 (17)	74 (2)	79 (1)	0.993	0.005	13	15	18	14	93 (4)	76 (12)	99 (9)	0.990	0.005	17	5	14	22	108 (1)	106 (4)	88 (3)	0.998	0.005	18	9	13	30	101 (1)	73 (7)
metalaxyl1,2	approved	Fungicides	91 (3)	115 (7)	108 (7)	0.997	0.01	48	44	35	23	89 (5)	88 (3)	84 (2)	0.997	0.01	19	10	15	21	73 (12)	94 (4)	76 (7)	0.995	0.01	11	15	14	21	88 (2)	108 (0)	109 (2)	0.991	0.01	17	16	12	21	109 (11)	85 (2)	85 (3)	0.998	0.01	17	6	12	22	108 (4)	101 (3)
metamitron1,2	approved	Herbicides	102 (4)	85 (6)	90 (3)	0.997	0.005	7	10	13	25	96 (7)	83 (13)	85 (8)	0.994	0.005	10	11	16	23	70 (11)	75 (4)	95 (2)	0.994	0.005	15	14	15	16	97 (2)	79 (3)	71 (2)	0.999	0.005	13	11	11	22	102 (6)	94 (2)	74 (2)	0.995	0.005	14	18	14	15	75 (3)	68 (8)
metazachlor1,2	approved	Herbicides	81 (5)	60 (5)	91 (8)	0.995	0.005	13	18	12	23	78 (7)	72 (7)	85 (3)	0.998	0.005	16	15	7	20	79 (2)	96 (6)	93 (3)	0.992	0.005	15	11	17	18	73 (3)	106 (6)	74 (1)	0.991	0.005	8	14	13	24	100 (8)	81 (4)	75 (6)	0.998	0.005	16	18	14	31	105 (5)	79 (7)
metconazole1,2	approved	Fungicides	106 (8)	109 (2)	104 (7)	0.998	0.005	15	8	13	13	90 (5)	78 (4)	82 (7)	0.998	0.005	18	15	18	22	106 (10)	109 (3)	106 (3)	0.997	0.005	17	12	18	20	96 (5)	101 (4)	95 (4)	0.992	0.005	13	15	11	16	78 (12)	81 (8)	84 (7)	0.997	0.005	5	7	7	17	80 (10)	74 (7)
methabenthiazuron2	not approved	Fungicides	105 (6)	109 (4)	109 (6)	0.998	0.005	12	13	7	20	96 (8)	71 (3)	89 (6)	0.997	0.005	20	14	16	21	105 (3)	103 (4)	105 (9)	0.997	0.005	17	10	12	25	97 (2)	86 (9)	95 (3)	0.992	0.005	9	15	7	22	71 (3)	70 (3)	75 (9)	0.994	0.005	4	9	18	23	71 (1)	62 (6)
methacrifos1,2	not approved	Insecticides	102 (4)	110 (7)	85 (9)	0.994	0.005	15	21	16	22	74 (3)	74 (2)	79 (7)	0.998	0.005	17	15	1	3	109 (11)	106 (3)	72 (7)	0.997	0.005	19	11	13	28	94 (7)	72 (9)	99 (2)	0.999	0.005	6	12	13	20	81 (13)	86 (1)	94 (8)	0.998	0.005	19	11	12	9	82 (8)	83 (14)
methamidophos1,2	not approved	Insecticides	68 (4)	69 (7)	67 (3)	0.995	0.005	23	25	13	23	65 (2)	74 (2)	79 (18)	0.998	0.005	9	13	1	22	65 (3)	68 (3)	70 (9)	0.992	0.005	19	18	12	26	66 (4)	64 (7)	74 (4)	0.998	0.005	9	11	18	21	69 (9)	69 (13)	68 (2)	0.995	0.005	19	14	14	11	61 (6)	68 (2)
methfuroxam2	not approved	Fungicides	101 (1)	110 (1)	102 (11)	0.998	0.01	10	12	12	21	90 (9)	93 (18)	75 (3)	0.991	0.01	19	12	19	14	95 (4)	75 (9)	113 (2)	0.993	0.01	12	18	15	24	79 (7)	78 (3)	89 (6)	0.990	0.01	13	11	16	20	104 (13)	96 (3)	76 (13)	0.998	0.01	16	17	5	10	75 (16)	108 (4)
methidathion1	not approved	Insecticides	96 (7)	83 (13)	85 (8)	0.998	0.005	19	18	14	21	99 (12)	94 (5)	112 (7)	0.995	0.005	15	17	3	22	95 (8)	89 (7)	184 (3)	0.997	0.005	5	15	14	10	106 (9)	113 (3)	90 (3)	0.990	0.005	17	2	4	20	105 (5)	115 (4)	97 (4)	0.997	0.005	12	14	15	6	73 (3)	76 (2)
methiocarb sulfone2	not approved	Insecticides	97 (3)	102 (3)	85 (5)	0.997	0.005	15	5	13	18	94 (2)	98 (13)	116 (7)	0.998	0.005	4	16	1	17	95 (4)	96 (7)	74 (2)	0.998	0.005	38	8	42	21	98 (9)	112 (3)	103 (3)	0.991	0.005	5	12	11	25	99 (7)	69 (4)	79 (2)	0.996	0.005	14	12	12	16	97 (2)	78 (10)
methiocarb sulfoxide2	not approved	Insecticides	80 (10)	70 (5)	91 (4)	0.998	0.005	17	13	14	28	100 (4)	107 (4)	88 (6)	0.993	0.005	15	13	13	9	94 (8)	114 (1)	74 (7)	0.998	0.005	4	18	13	18	98 (5)	100 (4)	97 (2)	0.995	0.005	2	16	9	12	102 (6)	72 (9)	102 (2)	0.996	0.005	11	15	14	19	72 (7)	80 (4)
methiocarb2	not approved	Insecticides	81 (1)	75 (4)	85 (5)	0.994	0.005	28	22	26	23	87 (4)	89 (12)	83 (8)	0.998	0.005	28	34	33	18	74 (1)	92 (4)	70 (15)	0.994	0.005	27	23	29	19	95 (3)	89 (4)	89 (2)	0.993	0.005	24	28	22	27	78 (4)	93 (10)	71 (10)	0.995	0.005	13	17	17	20	78 (4)	92 (4)
methomyl2	not approved	Insecticides	97 (13)	90 (3)	70 (5)	0.995	0.005	2	13	16	22	71 (2)	90 (6)	86 (5)	0.995	0.005	19	14	19	23	106 (5)	75 (14)	84 (8)	0.998	0.005	12	16	18	17	91 (9)	71 (4)	80 (7)	0.990	0.005	40	48	35	8	91 (4)	76 (10)	87 (2)	0.992	0.005	17	11	12	19	71 (3)	111 (4)
methoprotryne2	not approved	Herbicides	96 (5)	72 (5)	85 (5)	0.999	0.005	13	11	16	14	87 (2)	108 (2)	63 (3)	0.990	0.005	9	14	12	10	105 (4)	113 (2)	83 (8)	0.995	0.005	5	9	20	22	71 (7)	92 (4)	85 (3)	0.998	0.005	42	28	27	14	85 (5)	89 (5)	78 (3)	0.993	0.005	13	8	9	7	74 (12)	102 (7)
methoxychlor (DMDT)1	not approved	Insecticides	61 (16)	72 (14)	68 (6)	0.998	0.005	10	13	14	13	64 (4)	68 (8)	60 (4)	0.998	0.005	13	9	17	9	63 (10)	64 (2)	69 (11)	0.996	0.005	9	12	13	14	65 (6)	65 (14)	65 (5)	0.991	0.005	14	12	13	20	70 (5)	62 (2)	69 (8)	0.998	0.005	10	11	14	9	63 (18)	70 (4)
methoxyfenozide2	approved	Insecticides	72 (9)	96 (7)	116 (7)	0.997	0.005	22	10	6	14	84 (2)	98 (9)	95 (4)	0.991	0.005	10	13	8	18	92 (13)	85 (2)	90 (8)	0.998	0.005	7	13	13	9	96 (4)	103 (2)	80 (10)	0.998	0.005	13	13	10	21	85 (5)	86 (2)	100 (1)	0.991	0.005	16	13	12	14	74 (2)	89 (11)
metobromuron1,2	approved	Herbicides	93 (10)	102 (7)	88 (6)	0.998	0.005	55	50	50	20	87 (3)	97 (4)	111 (3)	0.998	0.005	55	50	54	23	102 (2)	87 (8)	76 (10)	0.992	0.005	57	55	51	27	78 (7)	104 (2)	81 (1)	0.995	0.005	55	55	54	18	89 (5)	76 (10)	105 (11)	0.990	0.005	12	4	5	20	94 (5)	88 (9)
metolachlor1	not approved	Herbicides	76 (10)	98 (4)	83 (8)	0.995	0.005	20	23	22	16	89 (2)	117 (3)	107 (2)	0.997	0.005	17	15	14	9	79 (2)	115 (4)	74 (2)	0.998	0.005	8	11	20	19	75 (3)	90 (5)	80 (4)	0.998	0.005	19	11	19	21	101 (4)	74 (2)	90 (4)	0.992	0.005	3	15	14	14	98 (13)	107 (2)
metolcarb2	not approved	Insecticides	89 (5)	106 (7)	86 (5)	0.994	0.005	11	17	19	10	92 (2)	70 (3)	108 (4)	0.996	0.005	15	18	16	15	81 (6)	82 (2)	89 (3)	0.994	0.005	10	15	20	20	93 (12)	85 (2)	82 (8)	0.994	0.005	3	12	20	23	105 (3)	89 (3)	73 (1)	0.992	0.005	14	12	17	14	107 (4)	88 (3)
metosulam2	not approved	Herbicides	62 (2)	63 (12)	63 (3)	0.998	0.005	11	14	37	8	64 (1)	98 (2)	71 (5)	0.993	0.005	19	21	13	15	66 (3)	68 (6)	62 (6)	0.997	0.005	26	24	25	22	65 (2)	67 (8)	65 (13)	0.994	0.005	14	14	14	22	63 (3)	70 (7)	66 (6)	0.992	0.005	15	18	12	20	69 (7)	60 (7)
metoxuron2	not approved	Herbicides	86 (2)	89 (2)	101 (4)	0.998	0.005	16	13	46	8	111 (10)	82 (7)	86 (4)	0.998	0.005	12	13	19	11	109 (9)	89 (8)	78 (4)	0.996	0.005	10	10	14	21	88 (2)	115 (4)	81 (6)	0.994	0.005	18	15	14	15	63 (8)	60 (1)	67 (5)	0.994	0.005	14	12	15	21	74 (7)	74 (4)
metrafenone1,2	approved	Fungicides	74 (2)	110 (7)	111 (3)	0.998	0.005	29	24	23	23	95 (1)	91 (3)	94 (10)	0.990	0.005	33	25	36	6	93 (4)	83 (4)	91 (4)	0.991	0.005	39	34	27	22	109 (2)	109 (3)	73 (3)	0.994	0.005	29	27	20	12	74 (8)	110 (11)	72 (4)	0.990	0.005	15	14	13	18	72 (6)	75 (1)
metribuzin1,2	not approved	Herbicides	89 (3)	106 (5)	107 (2)	0.991	0.005	9	14	4	22	97 (4)	72 (7)	105 (5)	0.998	0.005	11	5	14	16	81 (4)	102 (3)	85 (5)	0.994	0.005	10	10	16	24	99 (5)	78 (2)	97 (2)	0.998	0.005	13	14	21	19	82 (5)	73 (4)	98 (7)	0.990	0.005	13	12	15	23	76 (2)	105 (2)
metsulfuron-methyl2	approved	Herbicides	85 (8)	115 (4)	108 (4)	0.998	0.005	39	32	43	20	91 (6)	87 (14)	99 (7)	0.991	0.005	11	17	18	17	71 (8)	78 (5)	70 (5)	0.994	0.005	15	10	19	16	95 (2)	106 (5)	110 (2)	0.999	0.005	13	15	21	17	76 (2)	98 (1)	76 (12)	0.993	0.005	11	12	14	22	92 (13)	81 (4)
mevinphos1,2	not approved	Insecticides	68 (5)	65 (11)	67 (7)	0.995	0.005	49	41	49	11	64 (2)	68 (6)	62 (6)	0.998	0.005	16	14	10	31	66 (1)	63 (2)	65 (5)	0.996	0.005	16	16	15	22	71 (7)	65 (6)	66 (5)	0.995	0.005	15	14	18	27	64 (2)	68 (4)	66 (4)	0.994	0.005	12	12	14	17	70 (12)	61 (3)
mexacarbate2	not approved	Insecticides	60 (11)	65 (1)	66 (4)	0.996	0.005	32	34	47	20	103 (3)	89 (8)	68 (4)	0.995	0.005	12	3	13	10	88 (9)	72 (8)	89 (5)	0.991	0.005	15	16	18	20	99 (4)	107 (10)	108 (4)	0.991	0.005	12	17	18	18	92 (4)	90 (4)	105 (2)	0.999	0.005	13	17	18	20	76 (6)	73 (4)
mirex1	not approved	Insecticides	63 (4)	64 (1)	64 (10)	0.999	0.005	38	30	35	21	76 (11)	83 (4)	91 (4)	0.997	0.005	15	17	16	7	96 (3)	85 (3)	91 (4)	0.997	0.005	3	11	10	15	98 (2)	77 (1)	86 (3)	0.998	0.005	15	13	13	20	78 (7)	99 (5)	71 (5)	0.997	0.005	14	13	14	19	86 (5)	105 (6)
molinate1	not approved	Herbicides	74 (2)	89 (3)	105 (5)	0.994	0.01	41	33	33	18	97 (3)	102 (3)	85 (5)	0.997	0.01	13	8	11	27	69 (3)	100 (7)	105 (3)	0.995	0.01	11	12	12	28	101 (5)	110 (17)	105 (5)	0.995	0.01	17	16	11	17	76 (12)	75 (2)	110 (11)	0.999	0.01	15	12	15	29	85 (10)	75 (3)
monocrotophos2	not approved	Insecticides	77 (2)	78 (12)	99 (7)	0.996	0.005	9	13	17	21	85 (9)	78 (5)	70 (5)	0.997	0.005	18	9	12	29	99 (3)	78 (6)	108 (3)	0.993	0.005	12	16	15	22	89 (4)	73 (12)	117 (8)	0.990	0.005	12	19	14	23	80 (2)	86 (4)	103 (7)	0.990	0.005	15	14	13	19	72 (13)	74 (2)
monolinuron2	not approved	Herbicides	104 (5)	96 (16)	102 (6)	0.998	0.005	49	41	41	12	89 (9)	93 (2)	85 (5)	0.994	0.005	15	18	11	14	94 (4)	86 (7)	90 (11)	0.998	0.005	13	16	10	13	86 (2)	70 (11)	117 (3)	0.991	0.005	14	20	12	17	80 (4)	75 (11)	98 (5)	0.995	0.005	17	7	3	7	84 (17)	70 (8)
monuron2	not approved	Herbicides	75 (2)	92 (3)	78 (4)	0.991	0.005	24	29	25	23	71 (4)	62 (8)	89 (5)	0.998	0.005	14	11	5	12	95 (4)	98 (3)	105 (7)	0.991	0.005	13	9	15	15	91 (3)	79 (2)	70 (3)	0.994	0.005	19	19	12	22	79 (4)	117 (7)	103 (4)	0.991	0.005	13	13	14	9	89 (0)	76 (2)
moxidectin2	not approved	Insecticides	62 (7)	67 (4)	61 (4)	0.997	0.005	42	30	30	16	98 (8)	95 (3)	101 (4)	0.998	0.005	12	15	14	11	75 (4)	85 (8)	97 (4)	0.997	0.005	21	14	19	28	86 (11)	106 (10)	98 (2)	0.995	0.005	13	17	16	21	84 (7)	99 (3)	99 (1)	0.992	0.005	15	11	13	6	84 (2)	75 (4)
myclobutanil1,2	not approved	Fungicides	86 (4)	78 (2)	85 (5)	0.996	0.005	16	18	15	7	88 (1)	100 (7)	105 (3)	0.997	0.005	18	18	15	12	78 (5)	105 (4)	101 (4)	0.990	0.005	18	14	15	22	78 (10)	105 (3)	82 (7)	0.998	0.005	19	20	12	17	73 (5)	73 (7)	108 (1)	0.990	0.005	7	11	10	12	81 (4)	86 (3)
N,N-dimethyl-N'-p-tolysulphamide (DMST)2	not approved	Fungicides	70 (1)	97 (3)	70 (5)	0.991	0.005	11	11	16	6	94 (10)	78 (6)	108 (3)	0.998	0.005	13	10	18	31	75 (3)	87 (6)	110 (2)	0.990	0.005	18	11	19	10	75 (6)	109 (11)	91 (3)	0.995	0.005	14	19	11	22	96 (4)	75 (6)	109 (1)	0.996	0.005	17	12	11	22	81 (4)	90 (9)
naled2	not approved	Insecticides	87 (2)	115 (5)	85 (5)	0.992	0.005	9	7	9	4	105 (5)	86 (7)	90 (11)	0.991	0.005	15	18	-6	15	71 (9)	75 (13)	85 (18)	0.999	0.005	13	11	15	11	94 (5)	95 (4)	72 (7)	0.990	0.005	15	19	12	21	75 (2)	79 (1)	80 (1)	0.994	0.005	18	12	11	29	79 (1)	95 (13)
napropamide1	approved	Herbicides	93 (4)	65 (2)	89 (5)	0.996	0.005	44	43	41	15	99 (3)	98 (3)	105 (7)	0.998	0.005	12	10	2	28	95 (1)	89 (8)	104 (2)	0.991	0.005	15	14	12	10	90 (5)	95 (3)	87 (14)	0.998	0.005	43	19	14	23	88 (3)	76 (7)	90 (11)	0.994	0.005	11	19	18	13	106 (7)	102 (3)
neburon2	not approved	Herbicides	78 (3)	96 (7)	101 (4)	0.995	0.005	19	14	15	4	72 (5)	85 (8)	97 (4)	0.995	0.005	16	14	12	22	92 (2)	72 (11)	105 (7)	0.999	0.005	16	19	13	21	96 (13)	95 (8)	98 (6)	0.997	0.005	19	19	16	13	73 (1)	96 (2)	73 (4)	0.996	0.005	15	11	13	5	99 (7)	88 (8)
nicosulfuron2	approved	Herbicides	70 (7)	67 (7)	105 (3)	0.992	0.005	13	13	4	15	62 (3)	66 (7)	62 (1)	0.998	0.005	13	10	16	13	62 (4)	72 (7)	61 (6)	0.991	0.005	17	15	11	18	68 (3)	65 (8)	62 (2)	0.998	0.005	49	20	22	12	64 (4)	61 (4)	68 (1)	0.991	0.005	10	11	6	8	67 (3)	68 (5)
nitenpyram2	not approved	Insecticides	99 (3)	98 (3)	105 (7)	0.995	0.005	11	12	10	14	85 (9)	87 (7)	68 (5)	0.993	0.005	15	15	11	15	96 (4)	103 (7)	92 (1)	0.992	0.005	13	11	10	21	90 (8)	94 (8)	83 (4)	0.997	0.005	12	17	20	12	79 (5)	71 (3)	68 (4)	0.997	0.005	5	15	19	6	96 (2)	100 (11)
nitrofen1	not approved	Herbicides	73 (17)	70 (8)	74 (2)	0.999	0.01	13	14	18	21	79 (4)	65 (6)	116 (7)	0.998	0.01	11	9	16	22	78 (6)	74 (7)	116 (8)	0.998	0.01	16	14	12	20	77 (3)	74 (1)	102 (3)	0.998	0.01	13	13	20	13	90 (9)	87 (0)	90 (4)	0.995	0.01	9	8	17	4	98 (4)	84 (12)
norflurazon2	not approved	Herbicides	81 (10)	93 (7)	89 (7)	0.999	0.005	15	12	13	18	93 (10)	66 (4)	109 (2)	0.995	0.005	11	8	7	23	97 (3)	88 (12)	78 (5)	0.992	0.005	6	4	8	10	105 (3)	95 (4)	78 (5)	0.995	0.005	12	9	11	15	115 (13)	94 (3)	99 (5)	0.993	0.005	13	16	18	14	94 (6)	71 (15)
novaluron2	not approved	Insecticides	79 (4)	79 (2)	103 (3)	0.998	0.005	13	7	10	23	77 (10)	85 (2)	95 (6)	0.990	0.005	13	9	13	22	102 (6)	100 (4)	116 (7)	0.997	0.005	20	19	8	12	94 (5)	94 (3)	93 (2)	0.998	0.005	15	4	20	19	78 (8)	79 (6)	75 (2)	0.998	0.005	12	7	16	10	94 (2)	86 (6)
op’-DDT1	not approved	Insecticides	104 (4)	109 (5)	107 (2)	0.996	0.005	26	26	21	22	86 (5)	71 (5)	64 (1)	0.998	0.005	39	30	24	14	70 (4)	75 (9)	109 (2)	0.999	0.005	20	28	21	23	71 (2)	76 (4)	72 (8)	0.996	0.005	25	24	21	15	94 (2)	83 (2)	86 (4)	0.991	0.005	19	8	15	22	104 (5)	83 (9)
omethoate2	not approved	Insecticides	71 (5)	87 (1)	102 (7)	0.994	0.005	19	6	14	7	77 (8)	68 (4)	106 (8)	0.991	0.005	16	15	11	22	119 (10)	92 (4)	95 (6)	0.995	0.005	13	20	15	9	110 (8)	89 (11)	75 (3)	0.991	0.005	15	10	20	15	92 (4)	79 (4)	75 (11)	0.997	0.005	17	13	13	13	87 (10)	91 (8)
oxadiargyl2	not approved	Herbicides	73 (4)	85 (2)	70 (2)	0.991	0.005	15	17	8	14	103 (17)	70 (8)	74 (2)	0.994	0.005	14	5	10	13	90 (6)	73 (10)	94 (1)	0.997	0.005	18	1	16	4	70 (5)	96 (2)	100 (7)	0.994	0.005	16	16	15	17	78 (7)	76 (7)	117 (7)	0.990	0.005	15	19	16	22	78 (8)	75 (4)
oxadixyl1,2	not approved	Fungicides	116 (2)	101 (7)	104 (2)	0.998	0.005	16	12	14	22	81 (10)	103 (7)	89 (7)	0.998	0.005	18	16	11	22	95 (5)	71 (4)	106 (8)	0.996	0.005	15	19	35	4	75 (4)	98 (4)	78 (6)	0.999	0.005	16	19	17	13	76 (12)	70 (8)	99 (3)	0.995	0.005	19	12	16	22	90 (7)	104 (6)
oxamyl oxime2	not approved	Insecticides	92 (3)	99 (4)	67 (2)	0.999	0.005	7	13	11	22	116 (3)	81 (4)	90 (5)	0.997	0.005	8	13	14	23	86 (2)	75 (3)	79 (7)	0.990	0.005	16	16	5	29	103 (11)	108 (3)	105 (2)	0.997	0.005	3	1	18	13	80 (2)	77 (3)	73 (7)	0.998	0.005	11	17	18	26	80 (4)	94 (2)
oxamyl1,2	not approved	Insecticides	100 (2)	94 (2)	64 (7)	0.998	0.005	48	42	47	18	119 (3)	79 (1)	105 (3)	0.998	0.005	28	33	33	4	76 (10)	78 (4)	90 (5)	0.996	0.005	34	22	24	14	98 (5)	79 (8)	71 (5)	0.992	0.005	21	28	23	25	80 (4)	105 (3)	75 (6)	0.997	0.005	18	17	11	20	76 (6)	73 (4)
oxathiapiprolin2	approved	Fungicides	106 (6)	102 (4)	109 (7)	0.990	0.005	14	19	12	23	83 (2)	71 (4)	81 (5)	0.998	0.005	19	17	16	14	96 (8)	85 (5)	105 (3)	0.999	0.005	15	11	9	12	94 (2)	100 (1)	110 (11)	0.998	0.005	14	15	15	19	79 (4)	94 (5)	81 (5)	0.998	0.005	13	17	16	23	92 (4)	104 (5)
oxycarboxin2	not approved	Fungicides	93 (6)	98 (7)	96 (4)	0.998	0.005	18	19	18	10	104 (2)	99 (7)	103 (3)	0.993	0.005	13	10	43	38	68 (6)	77 (8)	73 (3)	0.998	0.005	17	14	13	11	86 (3)	105 (11)	103 (7)	0.996	0.005	8	13	14	15	84 (7)	71 (2)	71 (1)	0.993	0.005	12	11	14	21	100 (7)	78 (5)
oxydemeton-methyl2	not approved	Insecticides	113 (2)	76 (12)	106 (9)	0.990	0.005	10	12	8	7	86 (7)	68 (6)	92 (2)	0.998	0.005	19	10	17	12	88 (8)	76 (2)	82 (1)	0.990	0.005	5	12	7	36	108 (2)	90 (4)	98 (5)	0.997	0.005	9	19	16	15	73 (5)	110 (8)	76 (6)	0.998	0.005	13	19	15	16	86 (3)	98 (5)
oxyfluorfen1	approved	Herbicides	70 (4)	70 (2)	98 (9)	0.991	0.01	10	12	10	10	113 (3)	96 (2)	98 (3)	0.995	0.01	15	14	15	20	102 (4)	85 (6)	90 (3)	0.997	0.01	7	10	13	25	102 (6)	110 (1)	103 (4)	0.998	0.01	8	10	7	17	93 (11)	103 (3)	88 (6)	0.990	0.01	14	6	20	20	108 (12)	94 (3)
paclobutrazol1,2	approved	Growth regulators	99 (5)	70 (14)	78 (5)	0.999	0.005	19	14	11	15	95 (2)	98 (4)	99 (5)	0.991	0.005	10	10	17	11	71 (4)	99 (5)	72 (7)	0.998	0.005	15	15	17	22	94 (2)	93 (4)	99 (1)	0.992	0.005	14	13	19	13	73 (1)	111 (14)	100 (8)	0.991	0.005	15	11	18	20	78 (6)	91 (8)
paraoxon1	not approved	Insecticides	118 (4)	89 (4)	75 (3)	0.991	0.005	10	15	13	28	107 (7)	94 (6)	70 (10)	0.997	0.005	10	13	14	23	81 (8)	85 (2)	99 (5)	0.990	0.005	32	24	48	9	93 (3)	108 (4)	72 (9)	0.998	0.005	19	16	7	18	89 (1)	71 (1)	78 (2)	0.997	0.005	13	14	15	12	94 (2)	95 (4)
paraoxon-methyl1	not approved	Insecticides	89 (2)	84 (7)	71 (9)	0.992	0.005	15	12	12	22	73 (14)	94 (2)	101 (4)	0.999	0.005	18	15	11	8	99 (6)	84 (6)	70 (10)	0.991	0.005	13	14	11	4	90 (5)	107 (5)	108 (1)	0.998	0.005	6	11	18	15	81 (1)	76 (6)	81 (3)	0.996	0.005	18	21	12	11	90 (5)	109 (4)
parathion1	not approved	Insecticides	70 (3)	73 (5)	95 (1)	0.992	0.005	16	16	13	13	81 (6)	104 (5)	85 (8)	0.998	0.005	9	10	21	25	89 (5)	81 (6)	101 (4)	0.999	0.005	16	4	2	4	97 (4)	102 (4)	109 (1)	0.996	0.005	18	15	7	14	93 (3)	98 (8)	106 (4)	0.998	0.005	16	12	16	15	85 (6)	87 (3)
parathion-methyl1	not approved	Insecticides	113 (3)	96 (4)	92 (2)	0.998	0.005	15	10	11	15	85 (5)	87 (10)	96 (7)	0.998	0.005	17	15	19	32	103 (9)	80 (7)	110 (3)	0.991	0.005	17	8	7	18	79 (2)	98 (7)	100 (8)	0.997	0.005	18	13	16	12	92 (2)	79 (4)	104 (3)	0.993	0.005	17	16	15	21	83 (3)	91 (9)
pebulate1	not approved	Herbicides	97 (2)	83 (1)	76 (4)	0.999	0.005	13	10	14	22	93 (4)	78 (8)	87 (7)	0.998	0.005	13	17	18	19	83 (2)	67 (5)	98 (3)	0.992	0.005	16	14	14	12	102 (2)	76 (12)	88 (2)	0.998	0.005	17	16	11	11	92 (3)	87 (3)	99 (9)	0.994	0.005	11	10	16	18	72 (7)	71 (4)
penconazole1,2	approved	Fungicides	75 (11)	79 (1)	96 (4)	0.995	0.005	5	8	11	14	96 (5)	90 (7)	75 (6)	0.997	0.005	6	8	12	16	69 (4)	86 (5)	75 (4)	0.999	0.005	15	11	8	10	71 (10)	85 (2)	81 (3)	0.992	0.005	11	10	5	14	92 (6)	105 (7)	108 (11)	0.998	0.005	15	5	16	21	71 (6)	97 (10)
pencycuron1,2	not approved	Fungicides	67 (7)	61 (11)	67 (3)	0.994	0.005	32	31	30	15	68 (3)	86 (4)	86 (4)	0.994	0.005	42	30	43	13	66 (7)	65 (4)	68 (2)	0.990	0.005	34	30	26	6	66 (8)	65 (5)	67 (4)	0.991	0.005	36	31	27	14	71 (10)	63 (7)	78 (2)	0.998	0.005	28	29	30	13	66 (10)	68 (3)
pendimethalin1,2	approved	Herbicides	99 (3)	93 (4)	83 (3)	0.998	0.005	11	5	11	27	102 (8)	102 (4)	85 (2)	0.993	0.005	12	13	8	20	60 (8)	62 (13)	82 (2)	0.998	0.005	16	11	15	12	98 (3)	99 (3)	104 (3)	0.990	0.005	13	9	15	20	73 (14)	97 (4)	103 (9)	0.993	0.005	16	17	12	12	109 (9)	109 (11)
penflufen2	not approved	Fungicides	73 (7)	73 (2)	74 (2)	0.993	0.005	11	13	12	14	102 (5)	81 (5)	71 (5)	0.995	0.005	19	18	13	22	67 (3)	103 (17)	84 (3)	0.991	0.005	10	11	18	12	99 (8)	79 (5)	99 (9)	0.992	0.005	12	3	16	21	108 (4)	92 (1)	106 (2)	0.993	0.005	16	19	13	23	93 (4)	103 (11)
penoxsulam2	approved	Herbicides	75 (6)	73 (4)	94 (4)	0.993	0.005	13	17	13	15	79 (3)	86 (8)	88 (4)	0.998	0.005	19	10	14	21	105 (3)	89 (0)	108 (2)	0.998	0.005	15	14	19	12	100 (1)	114 (6)	108 (11)	0.995	0.005	21	15	7	20	88 (2)	88 (5)	96 (11)	0.998	0.005	14	17	16	25	81 (14)	77 (3)
pentachloroaniline1	not approved	Fungicides	111 (14)	74 (2)	75 (4)	0.998	0.01	11	10	6	24	98 (2)	109 (6)	103 (7)	0.997	0.01	17	19	19	13	94 (5)	84 (2)	83 (6)	0.991	0.01	14	9	10	13	105 (11)	105 (3)	103 (9)	0.993	0.01	12	13	18	24	76 (2)	116 (7)	102 (3)	0.996	0.01	7	9	18	23	81 (18)	89 (9)
penthiopyrad2	approved	Fungicides	65 (3)	62 (4)	69 (5)	0.996	0.005	7	16	8	17	66 (5)	65 (6)	68 (5)	0.998	0.005	18	19	18	14	71 (2)	61 (4)	62 (2)	0.998	0.005	13	16	14	15	70 (4)	65 (2)	66 (2)	0.991	0.005	8	15	16	15	63 (4)	69 (2)	69 (2)	0.998	0.005	14	2	16	4	65 (9)	63 (4)
permethrin1	not approved	Insecticides	76 (6)	74 (5)	109 (3)	0.998	0.01	13	7	11	23	83 (3)	102 (4)	79 (11)	0.996	0.01	13	14	18	22	110 (8)	81 (4)	90 (5)	0.999	0.01	17	13	17	19	73 (1)	79 (9)	96 (11)	0.993	0.01	16	3	1	11	89 (7)	95 (6)	106 (1)	0.997	0.01	10	18	12	15	92 (14)	95 (5)
pethoxamid2	approved	Herbicides	98 (8)	85 (2)	103 (4)	0.997	0.005	16	8	14	14	104 (2)	101 (1)	108 (9)	0.998	0.005	19	15	12	22	109 (3)	79 (1)	81 (4)	0.999	0.005	14	12	16	11	93 (4)	109 (2)	102 (3)	0.992	0.005	6	10	19	13	76 (6)	74 (1)	110 (8)	0.998	0.005	16	7	14	4	73 (10)	76 (2)
phenmedipham2	approved	Herbicides	79 (4)	76 (2)	106 (3)	0.998	0.005	18	16	15	18	94 (4)	108 (4)	72 (8)	0.993	0.005	17	13	14	27	74 (3)	99 (7)	71 (3)	0.999	0.005	19	12	13	6	77 (5)	71 (2)	109 (2)	0.994	0.005	13	14	1	26	70 (4)	106 (8)	80 (1)	0.993	0.005	15	9	14	15	71 (5)	76 (3)
phenothrin1,2	not approved	Insecticides	83 (8)	102 (4)	100 (8)	0.998	0.005	59	57	55	5	74 (3)	90 (7)	83 (8)	0.993	0.005	53	55	54	14	84 (7)	68 (6)	89 (7)	0.995	0.005	56	54	54	16	72 (4)	74 (4)	106 (1)	0.990	0.005	58	57	52	7	73 (7)	89 (7)	79 (5)	0.998	0.005	19	11	17	7	98 (5)	71 (3)
phenthoate1,2	not approved	Insecticides	87 (3)	92 (3)	75 (9)	0.995	0.005	4	3	9	19	96 (6)	105 (5)	90 (5)	0.998	0.005	15	10	19	15	106 (6)	96 (2)	109 (3)	0.994	0.005	36	35	36	17	98 (7)	81 (6)	110 (8)	0.994	0.005	13	20	14	10	78 (3)	90 (5)	74 (1)	0.998	0.005	12	10	16	9	98 (10)	72 (4)
phorate sulfone2	not approved	Insecticides	104 (5)	100 (2)	118 (3)	0.994	0.005	31	36	32	20	109 (3)	80 (10)	88 (4)	0.997	0.005	36	33	31	24	70 (4)	98 (4)	78 (2)	0.998	0.005	35	22	25	31	76 (12)	95 (2)	70 (1)	0.993	0.005	25	25	27	3	79 (8)	105 (3)	76 (7)	0.991	0.005	15	14	14	6	73 (5)	118 (6)
phorate sulfoxide2	not approved	Insecticides	102 (2)	81 (4)	89 (7)	0.998	0.005	35	31	23	19	103 (4)	81 (1)	97 (4)	0.992	0.005	32	38	34	7	94 (6)	71 (15)	92 (1)	0.994	0.005	32	23	24	28	106 (4)	95 (7)	79 (5)	0.997	0.005	29	21	25	31	80 (5)	79 (3)	78 (4)	0.999	0.005	21	27	34	11	78 (4)	84 (2)
phorate1	not approved	Insecticides	103 (8)	107 (3)	96 (7)	0.998	0.005	19	15	11	7	106 (3)	82 (8)	92 (3)	0.993	0.005	15	14	10	23	94 (2)	86 (6)	96 (3)	0.995	0.005	13	10	10	23	105 (2)	94 (3)	74 (1)	0.996	0.005	13	18	16	15	74 (14)	73 (3)	87 (7)	0.997	0.005	14	14	19	22	90 (2)	88 (9)
phosalone1	not approved	Insecticides	71 (3)	73 (5)	114 (1)	0.997	0.005	15	6	14	16	97 (2)	95 (4)	78 (2)	0.998	0.005	15	11	16	16	104 (5)	83 (9)	96 (2)	0.997	0.005	17	14	10	22	71 (5)	74 (7)	76 (7)	0.998	0.005	11	17	10	19	113 (2)	92 (2)	75 (6)	0.997	0.005	16	13	17	20	99 (6)	114 (3)
phosmet1,2	not approved	Insecticides	101 (4)	106 (3)	92 (4)	0.998	0.005	13	13	4	23	118 (3)	81 (6)	96 (5)	0.998	0.005	15	18	15	14	87 (10)	91 (8)	80 (1)	0.996	0.005	16	17	14	14	60 (11)	66 (14)	67 (7)	0.999	0.005	10	8	14	9	70 (12)	75 (3)	75 (7)	0.998	0.005	12	12	9	21	90 (3)	95 (4)
phosmet oxon2	not approved	Insecticides	86 (9)	99 (9)	75 (14)	0.991	0.005	18	16	12	10	74 (4)	81 (4)	98 (1)	0.991	0.005	10	11	6	8	78 (8)	75 (4)	93 (10)	0.993	0.005	13	10	16	22	77 (7)	85 (6)	95 (6)	0.990	0.005	19	17	14	6	109 (6)	108 (4)	119 (7)	0.997	0.005	8	3	24	23	84 (5)	88 (1)
phosphamidon2	not approved	Insecticides	72 (9)	79 (2)	78 (9)	0.998	0.005	21	5	17	22	89 (7)	73 (3)	99 (7)	0.990	0.005	12	11	20	12	90 (7)	114 (6)	86 (5)	0.998	0.005	19	15	7	22	98 (5)	93 (3)	96 (4)	0.998	0.005	16	13	14	7	117 (1)	98 (3)	76 (4)	0.997	0.005	18	16	14	11	97 (3)	91 (6)
phoxim2	not approved	Insecticides	88 (3)	81 (2)	72 (8)	0.995	0.005	10	5	12	21	96 (7)	97 (2)	95 (4)	0.997	0.005	13	18	13	22	80 (4)	94 (2)	86 (3)	0.990	0.005	15	11	19	23	103 (4)	92 (7)	85 (2)	0.999	0.005	5	11	8	11	109 (8)	99 (5)	85 (2)	0.994	0.005	16	14	14	15	105 (9)	96 (7)
phthalimide1	approved	Fungicides	89 (7)	92 (5)	84 (4)	0.996	0.01	51	56	55	3	114 (1)	110 (2)	94 (3)	0.993	0.01	54	59	51	5	76 (6)	73 (4)	91 (9)	0.998	0.01	46	59	57	17	88 (2)	100 (7)	106 (10)	0.998	0.01	54	56	44	25	85 (1)	70 (10)	75 (2)	0.995	0.01	15	18	19	21	71 (4)	116 (4)
picolinafen2	approved	Herbicides	113 (3)	95 (4)	106 (9)	0.999	0.005	13	18	18	14	92 (4)	96 (5)	76 (4)	0.997	0.005	13	14	19	9	92 (4)	104 (5)	90 (5)	0.998	0.005	17	17	7	23	79 (1)	106 (14)	116 (7)	0.998	0.005	19	9	18	13	95 (5)	101 (4)	108 (3)	0.994	0.005	13	9	14	18	73 (10)	74 (4)
picoxystrobin1,2	not approved	Fungicides	112 (3)	95 (3)	105 (9)	0.994	0.01	13	13	19	12	75 (14)	108 (4)	89 (11)	0.993	0.01	19	13	14	8	100 (7)	78 (5)	97 (10)	0.991	0.01	14	11	9	20	93 (11)	103 (3)	88 (6)	0.990	0.01	14	6	20	20	95 (1)	85 (8)	79 (3)	0.998	0.01	16	7	4	21	64 (4)	99 (12)
pinoxaden2	approved	Herbicides	100 (4)	99 (2)	88 (7)	0.996	0.005	18	13	10	20	113 (2)	86 (3)	111 (4)	0.995	0.005	16	13	9	9	95 (8)	89 (5)	101 (3)	0.998	0.005	12	14	16	22	71 (4)	76 (11)	83 (8)	0.992	0.005	10	8	11	22	98 (2)	90 (9)	93 (10)	0.998	0.005	1	16	6	14	73 (7)	75 (8)
piperonyl butoxide2	not approved	Others	89 (4)	89 (6)	82 (4)	0.998	0.005	17	13	10	22	104 (2)	105 (5)	102 (7)	0.994	0.005	19	14	13	10	74 (7)	76 (2)	86 (9)	0.995	0.005	12	17	11	21	113 (1)	97 (3)	86 (5)	0.990	0.005	18	7	11	21	109 (2)	105 (2)	92 (13)	0.997	0.005	2	15	14	5	71 (3)	71 (3)
pirimicarb1,2	approved	Insecticides	96 (3)	88 (7)	87 (9)	0.998	0.005	11	18	3	6	85 (2)	117 (8)	110 (4)	0.992	0.005	6	15	14	11	82 (5)	82 (4)	88 (4)	0.997	0.005	13	16	15	14	102 (3)	85 (9)	73 (3)	0.998	0.005	13	13	18	13	87 (1)	99 (12)	102 (2)	0.998	0.005	13	13	13	13	92 (8)	95 (7)
pirimicarb-desmethyl2	approved	Insecticides	71 (4)	78 (8)	75 (4)	0.991	0.005	16	20	4	15	87 (8)	103 (3)	109 (11)	0.997	0.005	16	15	18	10	102 (8)	104 (8)	104 (10)	0.997	0.005	17	14	17	22	100 (1)	106 (4)	93 (4)	0.998	0.005	42	48	49	11	79 (3)	79 (5)	79 (2)	0.993	0.005	3	10	13	19	77 (7)	79 (6)
pirimiphos-ethyl1	not approved	Insecticides	94 (2)	90 (9)	104 (2)	0.997	0.005	11	19	10	21	115 (4)	76 (11)	88 (9)	0.997	0.005	10	13	10	21	89 (5)	88 (3)	84 (2)	0.997	0.005	19	10	15	21	89 (10)	89 (9)	102 (4)	0.994	0.005	45	36	28	14	111 (5)	81 (4)	81 (6)	0.994	0.005	4	14	16	15	91 (7)	75 (7)
pirimiphos-methyl1	approved	Insecticides	86 (3)	93 (4)	71 (11)	0.996	0.005	2	18	14	9	115 (7)	97 (3)	107 (2)	0.997	0.005	15	14	10	18	96 (7)	83 (13)	85 (8)	0.994	0.005	10	11	16	23	74 (4)	71 (4)	95 (4)	0.995	0.005	41	34	23	22	99 (11)	111 (2)	111 (8)	0.998	0.005	10	16	13	12	85 (11)	105 (2)
pp’-DDD1	not approved	Insecticides	108 (2)	99 (3)	86 (11)	0.991	0.005	6	10	0	7	103 (14)	85 (9)	88 (3)	0.993	0.005	11	11	17	21	78 (7)	72 (7)	85 (3)	0.998	0.005	16	15	7	20	75 (2)	98 (8)	111 (3)	0.994	0.005	8	7	12	22	71 (2)	117 (9)	98 (1)	0.993	0.005	16	16	19	13	81 (9)	71 (5)
pp’-DDE1	not approved	Insecticides	126 (10)	128 (4)	123 (8)	0.995	0.01	20	23	22	16	125 (3)	129 (9)	126 (2)	0.992	0.01	13	13	14	10	120 (5)	128 (4)	122 (7)	0.998	0.01	18	15	18	22	126 (4)	128 (1)	127 (2)	0.990	0.01	14	15	14	27	125 (2)	129 (4)	128 (4)	0.993	0.01	3	17	17	26	121 (5)	129 (11)
pp’-DDT1	not approved	Insecticides	89 (5)	106 (7)	86 (5)	0.994	0.005	11	17	19	10	90 (7)	71 (4)	86 (8)	0.996	0.005	11	16	11	12	96 (8)	71 (3)	89 (6)	0.997	0.005	20	14	16	21	90 (3)	86 (10)	108 (4)	0.994	0.005	11	5	12	19	109 (4)	101 (15)	90 (4)	0.998	0.005	2	10	21	15	94 (9)	103 (7)
prallethrin1,2	not approved	Insecticides	78 (6)	76 (3)	77 (1)	0.993	0.005	12	14	8	21	79 (6)	98 (8)	73 (3)	0.998	0.005	15	13	18	23	74 (3)	74 (2)	79 (7)	0.998	0.005	17	15	1	3	83 (3)	85 (2)	71 (5)	0.998	0.005	47	30	22	13	105 (7)	119 (4)	99 (5)	0.996	0.005	10	15	13	30	85 (6)	98 (5)
primisulfuron methyl2	not approved	Herbicides	94 (2)	95 (2)	88 (4)	0.999	0.005	18	13	15	5	100 (7)	88 (1)	95 (6)	0.991	0.005	9	3	13	9	90 (9)	93 (18)	75 (3)	0.991	0.005	19	12	19	14	97 (2)	110 (3)	86 (4)	0.997	0.005	12	2	13	36	93 (12)	118 (8)	95 (2)	0.998	0.005	15	12	14	22	85 (4)	103 (4)
prochloraz1,2	not approved	Fungicides	90 (5)	95 (7)	97 (4)	0.999	0.005	14	5	4	17	106 (14)	95 (4)	74 (5)	0.994	0.005	11	4	10	4	75 (2)	74 (2)	79 (18)	0.998	0.005	9	13	1	22	89 (2)	95 (3)	94 (10)	0.990	0.005	18	17	3	22	79 (2)	89 (1)	86 (4)	0.997	0.005	18	18	15	27	86 (2)	99 (1)
procyazine2	not approved	Herbicides	97 (4)	94 (3)	92 (3)	0.999	0.005	19	11	11	17	85 (6)	111 (3)	90 (5)	0.996	0.005	14	18	19	4	99 (12)	94 (5)	112 (7)	0.995	0.005	15	17	3	22	80 (7)	76 (11)	105 (5)	0.992	0.005	8	8	20	9	82 (2)	78 (5)	86 (7)	0.998	0.005	12	12	13	21	94 (9)	108 (1)
procymidone1,2	not approved	Fungicides	79 (2)	74 (7)	78 (2)	0.994	0.005	7	8	15	5	83 (3)	107 (2)	106 (13)	0.995	0.005	17	14	17	10	94 (2)	98 (13)	116 (7)	0.998	0.005	4	16	1	17	84 (4)	114 (6)	99 (7)	0.995	0.005	10	15	2	4	92 (9)	99 (10)	95 (11)	0.998	0.005	13	16	10	17	100 (8)	109 (1)
profenofos1	not approved	Insecticides	76 (10)	68 (8)	88 (6)	0.991	0.01	37	37	34	8	72 (7)	108 (4)	88 (10)	0.995	0.01	43	43	34	26	73 (12)	94 (4)	76 (7)	0.995	0.01	41	35	34	17	95 (1)	88 (3)	102 (6)	0.998	0.01	21	23	21	4	87 (7)	90 (13)	91 (3)	0.993	0.01	11	12	8	9	107 (8)	100 (8)
profoxydim2	not approved	Herbicides	71 (10)	85 (6)	79 (7)	0.991	0.005	19	12	12	6	81 (6)	71 (5)	98 (1)	0.998	0.005	12	15	16	19	115 (7)	97 (3)	107 (2)	0.997	0.005	15	14	10	18	98 (5)	107 (4)	108 (4)	0.993	0.005	18	12	17	20	84 (5)	105 (5)	97 (9)	0.998	0.005	10	10	14	19	95 (4)	98 (2)
promecarb2	not approved	Insecticides	87 (2)	93 (3)	95 (4)	0.992	0.005	16	18	19	10	86 (3)	90 (7)	68 (4)	0.992	0.005	17	17	15	13	103 (14)	85 (9)	88 (3)	0.993	0.005	11	11	17	21	95 (2)	101 (4)	78 (4)	0.996	0.005	13	17	14	18	92 (2)	76 (7)	100 (11)	0.998	0.005	13	15	14	12	85 (5)	81 (3)
prometon2	not approved	Herbicides	78 (3)	72 (7)	74 (3)	0.999	0.005	19	18	19	14	109 (9)	85 (6)	90 (4)	0.994	0.005	20	15	13	36	105 (3)	89 (9)	96 (2)	0.992	0.005	13	13	14	10	81 (4)	76 (4)	91 (4)	0.999	0.005	12	16	12	12	76 (4)	87 (7)	84 (8)	0.997	0.005	11	12	16	23	93 (4)	106 (4)
prometryn1,2	not approved	Herbicides	79 (8)	72 (6)	76 (4)	0.990	0.005	2	10	16	21	93 (4)	99 (9)	99 (5)	0.997	0.005	13	12	16	22	90 (7)	71 (4)	86 (8)	0.996	0.005	11	16	11	12	67 (4)	108 (2)	83 (3)	0.998	0.005	14	15	19	17	96 (4)	75 (6)	78 (5)	0.998	0.005	12	10	5	15	96 (5)	104 (3)
propachlor1	not approved	Herbicides	100 (1)	79 (7)	89 (11)	0.991	0.005	3	5	8	28	81 (4)	89 (3)	85 (2)	0.996	0.005	13	17	16	9	79 (6)	98 (8)	73 (3)	0.998	0.005	15	13	18	23	66 (3)	116 (4)	73 (9)	0.996	0.005	14	11	10	18	105 (4)	76 (4)	84 (4)	0.995	0.005	13	14	20	14	78 (3)	99 (9)
propamocarb2	approved	Fungicides	105 (11)	81 (3)	90 (12)	0.991	0.005	13	19	12	10	81 (8)	106 (3)	86 (4)	0.990	0.005	17	18	18	4	100 (7)	88 (1)	95 (6)	0.991	0.005	9	3	13	9	71 (3)	76 (1)	85 (5)	0.991	0.005	13	17	1	12	116 (10)	85 (2)	79 (5)	0.997	0.005	11	3	13	20	72 (10)	108 (11)
propaquizafop1,2	approved	Herbicides	90 (4)	91 (8)	85 (3)	0.994	0.005	12	12	14	11	86 (1)	113 (3)	85 (11)	0.998	0.005	13	15	11	4	106 (14)	95 (4)	74 (5)	0.994	0.005	11	4	10	4	93 (4)	89 (2)	70 (5)	0.998	0.005	11	7	3	10	105 (4)	71 (5)	91 (9)	0.997	0.005	16	11	14	12	74 (4)	73 (9)
propargite1,2,	not approved	Acaricides	93 (1)	90 (7)	99 (5)	0.995	0.005	16	13	9	6	88 (9)	113 (8)	91 (3)	0.998	0.005	19	17	16	18	85 (6)	111 (3)	90 (5)	0.996	0.005	14	18	19	4	85 (1)	96 (2)	85 (5)	0.991	0.005	14	17	12	16	116 (5)	78 (4)	75 (2)	0.994	0.005	13	10	19	12	75(5)	106 (2)
propazine1	not approved	Herbicides	93 (4)	99 (7)	91 (4)	0.999	0.005	19	11	12	29	96 (3)	88 (7)	87 (9)	0.992	0.005	13	17	14	12	83 (3)	107 (2)	106 (13)	0.995	0.005	17	14	17	10	96 (2)	85 (3)	89 (5)	0.995	0.005	11	12	12	11	102 (2)	103 (7)	94 (11)	0.994	0.005	12	16	14	13	85 (4)	96 (11)
propham1,2	not approved	Herbicides	77 (5)	71 (4)	76 (3)	0.991	0.005	14	4	11	13	89 (3)	86 (7)	101 (4)	0.997	0.005	13	14	15	12	72 (7)	108 (4)	88 (10)	0.995	0.005	13	18	7	26	89 (4)	76 (2)	81 (4)	0.998	0.005	10	19	12	20	78 (5)	98 (5)	86 (3)	0.994	0.005	13	3	9	36	85 (6)	81 (8)
propiconazole1,2	not approved	Fungicides	83 (2)	98 (7)	88 (7)	0.991	0.005	18	15	8	5	99 (3)	71 (3)	79 (4)	0.997	0.005	13	15	19	10	81 (6)	71 (5)	98 (1)	0.998	0.005	12	15	16	19	86 (13)	104 (6)	105 (3)	0.997	0.005	11	3	3	10	76 (6)	79 (4)	74 (2)	0.994	0.005	13	10	13	15	78 (5)	102 (3)
propoxur1,2	not approved	Insecticides	79 (4)	77 (12)	71 (4)	0.992	0.005	24	21	20	8	94 (4)	118 (4)	72 (9)	0.997	0.005	49	46	33	16	86 (3)	90 (7)	68 (4)	0.992	0.005	24	21	20	13	106 (4)	78 (4)	108 (3)	0.999	0.005	22	22	34	11	111 (10)	76 (13)	96 (1)	0.994	0.005	11	4	14	35	82(9)	109 (2)
propoxycarbazone-sodium2	approved	Herbicides	115 (4)	76 (1)	88 (9)	0.998	0.005	38	30	28	6	95 (4)	119 (7)	93 (10)	0.991	0.005	44	47	47	11	109 (9)	85 (6)	90 (4)	0.994	0.005	20	15	13	36	94 (2)	86 (2)	115 (7)	0.996	0.005	13	15	12	14	108 (1)	106 (4)	91 (8)	0.994	0.005	17	18	18	18	89 (15)	106 (1)
propyzamide1,2	approved	Herbicides	65 (2)	66 (5)	65 (6)	0.992	0.005	13	19	17	4	65 (4)	69 (12)	66 (10)	0.993	0.005	17	14	16	20	63 (4)	69 (9)	69 (5)	0.997	0.005	13	12	16	22	66 (3)	68 (2)	63 (14)	0.997	0.005	6	13	22	16	67 (17)	65 (2)	65 (1)	0.992	0.005	10	17	13	15	64 (4)	67 (2)
proquinazid2	approved	Fungicides	71 (5)	115 (6)	83 (3)	0.993	0.005	12	18	19	14	98 (2)	93 (2)	89 (5)	0.994	0.005	14	15	19	10	81 (4)	89 (3)	85 (2)	0.996	0.005	13	17	16	9	108 (2)	86 (4)	95 (3)	0.994	0.005	8	4	1	17	105 (12)	71 (5)	75 (5)	0.991	0.005	17	16	14	15	86 (17)	110 (8)
prosulfocarb1,2	approved	Herbicides	110 (11)	107 (10)	72 (7)	0.991	0.005	16	11	13	10	82 (2)	69 (5)	82 (2)	0.992	0.005	18	11	16	11	81 (8)	106 (3)	86 (4)	0.990	0.005	17	18	18	4	73 (7)	94 (6)	106 (5)	0.991	0.005	17	15	8	10	77 (11)	110 (11)	104 (1)	0.997	0.005	17	12	19	17	93 (0)	70 (1)
prosulfuron2	approved	Herbicides	103 (7)	67 (1)	61 (6)	0.990	0.005	11	14	10	21	84 (3)	105 (4)	86 (2)	0.992	0.005	15	11	14	14	86 (1)	113 (3)	85 (11)	0.998	0.005	13	15	11	4	71 (3)	64 (2)	65 (6)	0.998	0.005	13	12	13	7	71 (10)	103 (7)	78 (2)	0.998	0.005	18	19	10	13	84 (2)	79 (5)
prothioconazole-desthio1,2	approved	Fungicides	68 (5)	70 (17)	66 (13)	0.998	0.005	12	15	11	18	68 (2)	82 (2)	76 (10)	0.998	0.005	11	15	13	16	68 (9)	63 (8)	61 (3)	0.998	0.005	19	17	16	18	68 (8)	64 (5)	67 (10)	0.996	0.005	14	14	18	22	67 (3)	68 (5)	66 (4)	0.998	0.005	13	15	7	15	65 (4)	63 (11)
prothiofos1,2	not approved	Insecticides	68 (5)	65 (11)	67 (4)	0.990	0.005	8	18	7	21	63 (6)	67 (3)	74 (2)	0.994	0.005	11	13	40	17	66 (3)	68 (7)	67 (9)	0.992	0.005	13	17	14	12	69 (7)	67 (10)	67 (1)	0.999	0.005	36	41	24	9	72 (11)	63 (4)	76 (4)	0.998	0.005	39	3	15	14	66 (4)	62 (8)
pymetrozine2	not approved	Insecticides	99 (1)	90 (11)	93 (4)	0.990	0.005	16	19	15	25	102 (2)	68 (1)	89 (3)	0.997	0.005	12	15	21	31	89 (3)	86 (7)	101 (4)	0.997	0.005	13	14	15	12	74 (7)	78 (8)	110 (17)	0.999	0.005	13	16	11	18	74 (4)	99 (1)	70 (4)	0.997	0.005	17	8	9	20	103 (3)	102 (5)
pyracarbolid2	not approved	Fungicides	108 (1)	79 (2)	81 (4)	0.999	0.005	18	14	16	13	102 (6)	86 (11)	85 (8)	0.996	0.005	14	15	18	10	99 (3)	71 (3)	79 (4)	0.997	0.005	13	15	19	10	102 (6)	90 (7)	63 (12)	0.999	0.005	10	14	11	20	88 (3)	108 (1)	90 (5)	0.993	0.005	12	15	15	14	88 (7)	79 (3)
pyraclostrobin1,2	approved	Fungicides	109 (1)	106 (10)	61 (8)	0.991	0.005	-16	-12	-18	36	70 (4)	99 (3)	80 (1)	0.991	0.005	-14	-19	-15	7	94 (4)	118 (4)	72 (9)	0.997	0.005	-19	-15	-14	16	63 (14)	80 (4)	60 (11)	0.994	0.005	-14	-12	-14	18	86 (8)	109 (1)	88 (4)	0.998	0.005	-15	-17	-13	14	97 (14)	98 (2)
pyraflufen-ethyl1,2	approved	Herbicides	100 (8)	105 (3)	86 (1)	0.999	0.005	40	43	39	22	119 (10)	99 (4)	110 (11)	0.994	0.005	21	18	12	34	95 (4)	119 (7)	93 (10)	0.991	0.005	30	26	30	11	108 (4)	92 (4)	79 (2)	0.993	0.005	34	31	30	34	108 (4)	100 (8)	97 (4)	0.991	0.005	36	23	28	20	100 (6)	106 (5)
pyrazophos1	not approved	Fungicides	78 (2)	109 (11)	88 (9)	0.991	0.01	38	40	36	9	90 (6)	114 (6)	73 (4)	0.995	0.01	12	16	18	25	75 (4)	89 (12)	76 (10)	0.993	0.01	17	14	16	20	88 (2)	100 (7)	106 (10)	0.998	0.01	46	16	14	25	74 (1)	78 (2)	92 (3)	0.997	0.01	17	31	18	21	88 (8)	83 (3)
pyrethrins2	approved	Insecticides	81 (3)	95 (4)	96 (3)	0.992	0.005	12	12	4	4	95 (5)	95 (3)	73 (4)	0.997	0.005	16	15	15	25	98 (2)	93 (2)	89 (5)	0.994	0.005	14	15	19	10	76 (2)	95 (8)	105 (3)	0.996	0.005	7	15	15	25	80 (2)	81 (3)	78 (2)	0.998	0.005	11	16	15	18	93 (4)	64 (2)
pyridaben1,2	approved	Insecticides	106 (4)	95 (3)	69 (3)	0.992	0.005	23	18	14	4	86 (2)	95 (2)	116 (7)	0.993	0.005	14	16	7	26	82 (2)	69 (5)	82 (2)	0.992	0.005	18	11	16	11	78 (10)	74 (7)	109 (11)	0.998	0.005	19	14	15	26	111 (4)	106 (4)	96 (5)	0.998	0.005	8	39	8	23	104 (3)	94 (4)
pyridafol2	not approved	Herbicides	98 (4)	81 (5)	79 (3)	0.999	0.005	6	21	13	6	76 (10)	68 (8)	88 (6)	0.998	0.005	19	10	6	16	84 (3)	95 (4)	86 (2)	0.992	0.005	15	11	14	14	79 (5)	72 (5)	95 (4)	0.996	0.005	18	14	19	16	82 (3)	104 (3)	99 (7)	0.991	0.005	11	11	18	22	74 (5)	75 (4)
pyridalil2	not approved	Insecticides	94 (6)	78 (2)	69 (5)	0.990	0.005	45	43	23	22	96 (8)	104 (3)	83 (8)	0.997	0.005	43	48	46	12	78 (2)	82 (2)	76 (10)	0.998	0.005	35	30	21	16	74 (7)	72 (8)	95 (3)	0.995	0.005	37	33	35	12	82 (13)	84 (2)	74 (2)	0.999	0.005	12	21	9	21	64 (2)	98 (6)
pyridate2	approved	Herbicides	68 (10)	66 (7)	70 (3)	0.998	0.005	30	26	30	14	68 (6)	69 (9)	86 (5)	0.994	0.005	7	19	14	20	63 (6)	67 (3)	64 (2)	0.994	0.005	11	13	4	17	68 (3)	65 (5)	62 (2)	0.997	0.005	16	15	19	20	67 (4)	68 (15)	81 (7)	0.996	0.005	11	16	7	24	63 (13)	69 (8)
pyrimethanil1,2	approved	Fungicides	89 (5)	106 (4)	74 (7)	0.997	0.005	16	10	11	11	88 (8)	108 (11)	63 (3)	0.993	0.005	17	10	18	11	94 (4)	104 (6)	83 (3)	0.997	0.005	16	1	13	22	80 (7)	96 (7)	95 (4)	0.993	0.005	11	14	18	11	108 (11)	87 (7)	86 (3)	0.998	0.005	12	8	9	16	76 (11)	83 (4)
pyriofenone2	approved	Fungicides	96 (7)	76 (1)	109 (7)	0.990	0.005	16	5	7	14	111 (4)	103 (9)	112 (4)	0.998	0.005	11	14	9	23	115 (6)	105 (11)	109 (2)	0.997	0.005	13	10	12	14	74 (4)	78 (7)	94 (8)	0.998	0.005	15	15	18	23	97 (3)	85 (6)	76 (7)	0.999	0.005	18	12	6	21	97 (3)	102 (3)
pyriproxyfen1,2	approved	Insecticides	78 (7)	79 (4)	96 (4)	0.994	0.005	19	16	6	16	81 (8)	106 (2)	115 (7)	0.995	0.005	11	17	6	8	102 (5)	88 (3)	107 (8)	0.997	0.005	19	15	14	15	75 (1)	90 (5)	74 (1)	0.994	0.005	17	14	14	8	115 (15)	66 (4)	110 (14)	0.991	0.005	19	14	4	22	85 (9)	78 (5)
pyroxsulam2	approved	Herbicides	101 (16)	76 (4)	85 (3)	0.996	0.005	12	10	13	7	99 (6)	96 (11)	110 (3)	0.997	0.005	12	16	14	25	76 (9)	76 (9)	113 (3)	0.991	0.005	17	16	15	27	83 (3)	96 (8)	106 (5)	0.994	0.005	15	12	15	25	118 (12)	97 (7)	106 (1)	0.993	0.005	11	19	16	17	89 (9)	93 (2)
quinalphos1	not approved	Insecticides	90 (15)	79 (3)	87 (3)	0.995	0.005	16	17	16	23	89 (5)	102 (3)	79 (6)	0.997	0.005	7	13	16	32	116 (5)	93 (9)	70 (7)	0.993	0.005	10	11	15	14	84 (2)	74 (3)	105 (4)	0.998	0.005	16	13	13	32	119 (3)	79 (1)	105 (3)	0.997	0.005	14	16	13	22	71 (4)	82 (8)
quinclorac2	not approved	Herbicides	96 (8)	78 (5)	80 (10)	0.994	0.01	24	21	20	20	89 (2)	79 (8)	77 (2)	0.993	0.01	46	45	21	28	106 (3)	102 (2)	81 (6)	0.994	0.01	33	24	21	15	68 (2)	90 (9)	93 (10)	0.998	0.01	21	26	26	14	73 (3)	77 (11)	105 (6)	0.990	0.01	11	12	13	18	98 (8)	85 (3)
quinmerac2	approved	Herbicides	74 (3)	84 (10)	103 (4)	0.995	0.005	38	30	28	22	103 (9)	109 (2)	104 (3)	0.994	0.005	44	44	42	14	99 (9)	71 (10)	108 (7)	0.992	0.005	34	31	26	24	109 (2)	105 (2)	92 (13)	0.997	0.005	22	25	24	5	98 (7)	71 (12)	81 (14)	0.994	0.005	29	29	20	23	88 (1)	100 (7)
quinoclamine1,2	not approved	Herbicides	70 (11)	65 (4)	62 (4)	0.990	0.01	37	33	27	21	106 (4)	106 (1)	93 (4)	0.994	0.01	48	35	23	5	79 (2)	87 (2)	90 (3)	0.992	0.01	45	47	40	17	87 (1)	99 (12)	102 (2)	0.998	0.01	23	23	23	13	97 (14)	86 (9)	81 (3)	0.991	0.01	11	14	10	7	94 (10)	78 (6)
quinoxyfen1,2	not approved	Fungicides	105 (10)	87 (6)	106 (4)	0.999	0.005	14	14	16	13	105 (2)	110 (8)	96 (5)	0.994	0.005	6	19	3	13	71 (2)	78 (3)	91 (8)	0.998	0.005	10	11	18	23	79 (3)	79 (5)	79 (2)	0.993	0.005	3	10	13	19	100 (6)	76 (13)	89 (7)	0.992	0.005	19	11	14	16	105 (5)	86 (7)
quintozene1	not approved	Fungicides	99 (12)	97 (3)	109 (7)	0.998	0.005	28	26	31	14	71 (5)	70 (1)	79 (7)	0.994	0.005	11	17	4	19	74 (1)	73 (15)	74 (7)	0.994	0.005	8	10	19	14	111 (5)	81 (4)	81 (6)	0.994	0.005	4	14	16	15	88 (8)	88 (8)	104 (7)	0.999	0.005	19	18	10	22	99 (3)	98 (3)
quizalofop-P-ethyl1	approved	Herbicides	79 (5)	89 (8)	106 (12)	0.997	0.005	10	14	18	22	110 (11)	79 (5)	85 (4)	0.994	0.005	14	13	10	15	95 (4)	99 (5)	119 (7)	0.997	0.005	14	10	10	18	99 (11)	111 (2)	111 (8)	0.998	0.005	10	16	13	12	73 (4)	97 (2)	94 (6)	0.992	0.005	17	18	13	20	72 (5)	85 (8)
resmethrin1	not approved	Insecticides	81 (4)	83 (3)	63 (2)	0.992	0.01	32	30	26	22	103 (7)	74 (1)	74 (3)	0.994	0.01	44	40	38	12	95 (3)	118 (4)	109 (6)	0.996	0.01	42	48	44	19	71 (2)	117 (9)	98 (1)	0.993	0.01	26	26	21	13	74 (3)	102 (1)	103 (4)	0.993	0.01	35	34	25	18	82 (13)	86 (7)
rimsulfuron2	approved	Herbicides	71 (2)	84 (2)	88 (4)	0.998	0.005	15	18	5	27	98 (5)	76 (7)	79 (4)	0.992	0.005	15	6	14	13	99 (2)	89 (12)	85 (9)	0.991	0.005	11	1	17	15	85 (2)	89 (4)	78 (4)	0.993	0.005	3	37	17	26	74 (5)	70 (7)	72 (7)	0.995	0.005	7	16	12	17	85 (9)	87 (7)
rotenone2	not approved	Insecticides	98 (13)	88 (2)	95 (7)	0.996	0.005	17	9	17	14	103 (4)	87 (7)	94 (7)	0.991	0.005	16	14	14	26	89 (6)	90 (3)	92 (3)	0.994	0.005	11	17	16	12	109 (4)	101 (15)	90 (4)	0.998	0.005	2	40	21	15	70 (1)	96 (5)	113 (12)	0.995	0.005	17	13	13	26	98 (12)	95 (6)
secbumeton2	not approved	Herbicides	107 (4)	109 (2)	102 (5)	0.997	0.005	11	17	18	15	99 (1)	75 (6)	102 (8)	0.997	0.005	19	7	7	15	78 (8)	73 (3)	117 (3)	0.995	0.005	18	15	7	19	105 (7)	119 (4)	99 (5)	0.996	0.005	10	15	13	30	79 (5)	76 (6)	88 (2)	0.999	0.005	19	13	16	26	93 (10)	96 (4)
sedaxane2	approved	Fungicides	85 (10)	87 (8)	76 (4)	0.998	0.005	11	13	11	24	108 (1)	76 (4)	88 (3)	0.998	0.005	18	9	13	30	90 (9)	97 (2)	73 (3)	0.998	0.005	4	17	14	17	93 (12)	118 (8)	95 (2)	0.998	0.005	35	32	34	22	97 (4)	94 (3)	92 (3)	0.999	0.005	19	11	11	17	77 (10)	85 (12)
siduron2	not approved	Herbicides	70 (6)	79 (3)	70 (1)	0.992	0.005	16	6	11	20	109 (1)	85 (2)	85 (3)	0.998	0.005	17	6	12	22	93 (4)	89 (2)	83 (4)	0.993	0.005	14	14	5	27	79 (2)	89 (1)	86 (4)	0.997	0.005	18	18	15	27	84 (1)	95 (6)	117 (4)	0.999	0.005	13	15	15	17	86 (5)	71 (5)
silthiofam2	approved	Fungicides	108 (9)	111 (5)	102 (1)	0.998	0.005	23	24	23	16	89 (7)	100 (8)	116 (7)	0.990	0.005	32	43	25	24	99 (3)	80 (7)	116 (4)	0.994	0.005	24	21	20	18	75 (3)	87 (6)	110 (2)	0.990	0.005	28	21	29	10	73 (2)	99 (8)	96 (7)	0.993	0.005	28	28	20	17	77 (8)	68 (4)
simazine1,2	not approved	Herbicides	98 (8)	95 (6)	84 (1)	0.996	0.005	7	12	7	20	100 (8)	81 (4)	75 (6)	0.998	0.005	16	18	14	27	76 (3)	74 (4)	79 (4)	0.998	0.005	15	8	8	20	92 (9)	99 (10)	95 (11)	0.998	0.005	13	16	10	17	90 (4)	87 (6)	85 (5)	0.999	0.005	18	16	12	9	89 (11)	84 (7)
simetryn2	not approved	Herbicides	65 (13)	65 (4)	69 (5)	0.997	0.005	16	19	6	16	68 (2)	61 (8)	84 (7)	0.997	0.005	5	7	7	17	65 (2)	65 (1)	61 (8)	0.993	0.005	15	9	13	17	67 (7)	70 (13)	91 (3)	0.993	0.005	11	12	8	9	63 (3)	70 (7)	66 (6)	0.996	0.005	11	7	17	18	61 (10)	63 (7)
spinetoram J2	not approved	Insecticides	105 (3)	73 (14)	79 (4)	0.993	0.005	6	4	15	27	85 (6)	85 (1)	108 (14)	0.997	0.005	18	18	17	17	87 (2)	95 (3)	761 (6)	0.991	0.005	14	7	8	16	91 (6)	83 (7)	71 (5)	0.998	0.005	20	11	12	27	90 (4)	115 (4)	81 (6)	0.994	0.005	18	15	14	15	81 (1)	75 (4)
spinetoram L2	not approved	Insecticides	87 (10)	89 (7)	80 (4)	0.992	0.005	10	17	20	21	100 (2)	117 (8)	108 (12)	0.992	0.005	13	16	19	15	94 (3)	81 (4)	101 (3)	0.998	0.005	5	14	19	17	78 (6)	74 (7)	116 (8)	0.998	0.005	16	14	12	20	98 (8)	108 (11)	94 (3)	0.995	0.005	12	15	16	22	119 (3)	79 (1)
spinosyn A1	approved	Insecticides	70 (17)	90 (5)	79 82)	0.991	0.005	14	18	19	20	81 (3)	86 (1)	94 (8)	0.998	0.005	19	11	12	9	74 (7)	71 (3)	78 (2)	0.996	0.005	19	6	16	22	116 (9)	102 (3)	119 (4)	0.998	0.005	19	15	12	10	88 (1)	103 (9)	86 (4)	0.998	0.005	13	43	9	22	93 (4)	78 (8)
spinosyn D1	approved	Insecticides	98 (2)	95(3)	94 (7)	0.990	0.005	17	13	1	27	106 (4)	88 (9)	85 (8)	0.991	0.005	11	12	12	19	106 (14)	93 (4)	109 (6)	0.998	0.005	18	18	12	21	104 (1)	90 (5)	99 (4)	0.991	0.005	21	14	11	11	86 (10)	106 (2)	89 (11)	0.998	0.005	20	16	12	23	104 (2)	99 (7)
spirodiclofen1,2	not approved	Insecticides	82 (7)	73 (3)	79 (4)	0.992	0.005	-56	-49	-55	17	104 (3)	96 (3)	66 (3)	0.998	0.005	-56	-57	-55	10	85 (6)	85 (11)	108 (4)	0.997	0.005	-48	-48	-47	17	105 (13)	107 (3)	72 (9)	0.997	0.005	-58	-49	-55	18	85 (2)	96 (11)	111 (4)	0.997	0.005	-23	-13	-13	20	86 (7)	68 (6)
spiromesifen1,2	not approved	Insecticides	91 (3)	72 (2)	75 (7)	0.995	0.005	16	17	15	5	99 (9)	89 (3)	98 (2)	0.995	0.005	19	14	14	11	93 (3)	96 (2)	103 (2)	0.998	0.005	14	17	19	22	86 (1)	85 (9)	93 (10)	0.997	0.005	15	12	14	16	110 (3)	102 (3)	102 (7)	0.998	0.005	2	16	15	22	83 (3)	96 (2)
spirotetramat2	not approved	Insecticides	72 (7)	98 (3)	70 (12)	0.993	0.005	-16	-19	-14	18	108 (11)	99 (3)	93 (1)	0.998	0.005	-18	-19	-13	18	72 (7)	79 (4)	79 (4)	0.993	0.005	-15	-11	-19	21	102 (4)	104 (4)	76 (10)	0.997	0.005	-8	-11	-3	20	95 (3)	109 (2)	110 (4)	0.991	0.005	-7	-18	-11	21	95 (2)	98 (4)
spiroxamine1,2	approved	Fungicides	87 (14)	79 (5)	75 (13)	0.991	0.005	18	17	9	16	103 (9)	94 (4)	94 (11)	0.991	0.005	11	11	10	22	72 (6)	76 (13)	72 (9)	0.998	0.005	13	13	13	23	99 (4)	77 (10)	89 (5)	0.994	0.005	16	14	19	15	76 (11)	106 (1)	109 (11)	0.998	0.005	13	14	15	27	77 (7)	74 (6)
sulcotrione2	approved	Herbicides	98 (6)	70 (10)	85 (2)	0.994	0.005	11	8	15	10	106 (2)	95 (4)	76 (3)	0.998	0.005	19	14	18	20	79 (7)	86 (4)	93 (10)	0.998	0.005	6	12	13	13	80 (1)	103 (10)	82 (2)	0.995	0.005	7	18	16	17	114 (6)	110 (8)	78 (9)	0.995	0.005	12	18	14	25	73 (14)	94 (2)
sulfentrazone2	not approved	Herbicides	103 (7)	82 (2)	95 (4)	0.998	0.005	-13	-19	-11	13	96 (11)	76 (7)	91 (4)	0.995	0.005	-4	-6	-6	16	81 (3)	92 (5)	76 (10)	0.991	0.005	-14	-13	-17	12	110 (11)	69 (5)	86 (2)	0.994	0.005	-18	-18	-8	25	88 (3)	70 (1)	107 (2)	0.998	0.005	-12	-12	-9	16	81 (6)	104 (5)
sulfometuron-methyl2	not approved	Herbicides	98 (5)	86 (2)	95 (3)	0.999	0.005	11	19	11	15	102 (3)	80 (9)	81 (7)	0.998	0.005	10	14	19	22	91 (8)	73 (8)	89 (5)	0.997	0.005	13	11	18	12	73 (4)	82 (3)	76 (10)	0.998	0.005	13	19	10	14	101 (4)	79 (5)	88 (3)	0.991	0.005	18	10	18	10	85 (5)	87 (10)
sulfosulfuron2	approved	Herbicides	103 (4)	76 (10)	99 (2)	0.994	0.005	11	16	11	22	109 (2)	77 (11)	79 (9)	0.990	0.005	14	15	10	21	70 (7)	74 (8)	82 (2)	0.997	0.005	13	12	15	13	98 (1)	91 (7)	74 (2)	0.994	0.005	19	13	12	20	76 (4)	74 (1)	96 (2)	0.998	0.005	4	19	13	16	93 (4)	78 (8)
sulfotep1	not approved	Insecticides	99 (11)	74 (2)	89 (6)	0.998	0.01	15	15	15	23	106 (1)	71 (12)	76 (2)	0.998	0.01	15	16	14	22	99 (7)	82 (5)	86 (2)	0.997	0.01	16	8	17	15	88 (4)	91 (6)	89 (3)	0.998	0.01	42	42	45	15	76 (4)	76 (7)	86 (8)	0.995	0.01	18	10	11	20	96 (5)	90 (7)
tebuconazole1,2	approved	Fungicides	108 (10)	89 (3)	78 (8)	0.997	0.005	17	18	13	22	110 (8)	86 (9)	73 (17)	0.998	0.005	15	19	17	14	71 (4)	76 (2)	76 (10)	0.994	0.005	13	16	14	19	90 (4)	117 (7)	85 (8)	0.998	0.005	17	12	14	13	79 (2)	87 (7)	73 (3)	0.998	0.005	11	15	11	15	78 (3)	86 (4)
tebufenozide2	approved	Insecticides	109 (1)	85 (8)	90 (9)	0.999	0.005	17	12	13	14	70 (1)	76 (13)	102 (5)	0.994	0.005	19	18	16	22	102 (6)	94 (2)	74 (2)	0.995	0.005	14	18	14	15	99 (5)	90 (3)	80 (1)	0.997	0.005	17	17	17	15	96 (2)	75 (6)	95 (6)	0.991	0.005	15	16	17	17	102 (8)	102 (4)
tebufenpyrad1,2	approved	Acaricides	93 (4)	72 (3)	93 (4)	0.990	0.005	21	11	15	26	79 (5)	88 (8)	87 (6)	0.998	0.005	5	17	13	22	70 (4)	92 (4)	89 (3)	0.994	0.005	15	13	48	15	85 (2)	93 (8)	110 (11)	0.998	0.005	17	10	19	28	85 (3)	76 (4)	74 (5)	0.998	0.005	10	15	11	25	102 (5)	81 (5)
tebuthiuron2	not approved	Herbicides	100 (8)	80 (1)	93 (4)	0.998	0.005	19	8	14	22	74 (1)	97 (2)	78 (4)	0.995	0.005	19	6	14	18	79 (10)	78 (7)	85 (8)	0.998	0.005	11	13	18	17	86 (4)	60 (7)	73 (4)	0.991	0.005	11	18	14	22	76 (2)	85 (2)	90 (5)	0.995	0.005	4	13	8	14	79 (3)	86 (8)
tecnazene1	not approved	Fungicides	78 (12)	80 (11)	96 (5)	0.998	0.005	12	17	15	22	76 (7)	62 (1)	75 (5)	0.998	0.005	18	12	14	23	88 (3)	70 (1)	107 (2)	0.998	0.005	11	12	19	27	65 (11)	68 (7)	66 (2)	0.999	0.005	19	5	6	13	96 (2)	74 (1)	115 (7)	0.998	0.005	10	15	15	15	98 (2)	109 (6)
teflubenzuron2	not approved	Insecticides	81 (12)	73 (4)	78 (3)	0.998	0.005	28	25	22	23	87 (7)	60 (7)	88 (4)	0.992	0.005	28	21	24	10	101 (4)	79 (5)	88 (3)	0.991	0.005	38	30	28	18	117 (7)	77 (4)	88 (6)	0.994	0.005	24	25	20	15	79 (4)	106 (5)	102 (3)	0.990	0.005	20	22	29	15	76 (5)	75 (6)
tefluthrin1	approved	Insecticides	96 (9)	96 (2)	72 (10)	0.999	0.005	10	19	15	4	75 (6)	96 (5)	74 (2)	0.998	0.005	14	7	13	7	76 (4)	74 (1)	96 (2)	0.998	0.005	4	19	13	20	74 (3)	90 (7)	83 (8)	0.994	0.005	9	12	12	22	105 (5)	105 (4)	79 (6)	0.998	0.005	16	11	18	13	83 (3)	102 (4)
tembotrione2	approved	Herbicides	84 (11)	88 (6)	74 (4)	0.998	0.005	30	26	30	38	76 (4)	76 (6)	115 (10)	0.997	0.005	25	26	24	10	76 (4)	76 (7)	86 (8)	0.995	0.005	28	20	20	17	79 (2)	117 (12)	86 (5)	0.992	0.005	24	26	22	14	80 (10)	93 (10)	74 (3)	0.998	0.005	18	11	19	15	104 (2)	101 (1)
tepraloxydim2	not approved	Herbicides	99 (9)	83 (8)	75(5)	0.999	0.005	16	17	8	12	85 (2)	95 (6)	114 (13)	0.994	0.005	13	18	29	15	79 (2)	87 (7)	73 (3)	0.998	0.005	11	15	11	23	75 (3)	117 (2)	73 (3)	0.998	0.005	4	13	16	15	81 (1)	92 (13)	93 (4)	0.994	0.005	11	13	12	28	94 (4)	108 (4)
terbacil1	not approved	Herbicides	108 (11)	86 (5)	85 (4)	0.993	0.01	45	43	23	20	89 (2)	79 (8)	77 (2)	0.993	0.01	46	45	21	28	96 (2)	75 (6)	95 (6)	0.991	0.01	39	36	37	17	80 (4)	76 (6)	80 (4)	0.994	0.01	29	20	24	27	82 (8)	102 (2)	96 (5)	0.998	0.01	13	11	11	22	74 (3)	90 (7)
terbufos sulfone1	not approved	Insecticides	73 (9)	63 (3)	78 (5)	0.995	0.01	30	26	30	11	98 (9)	87 (6)	112 (4)	0.998	0.01	14	14	11	22	85 (3)	76 (4)	74 (5)	0.998	0.01	10	15	11	22	129 (2)	76 (4)	95 (4)	0.997	0.01	13	16	11	14	75 (16)	79 (2)	79 (7)	0.994	0.01	15	7	14	13	96 (6)	105 (5)
terbufos1	not approved	Herbicides	106 (15)	103 (4)	118 (9)	0.998	0.005	12	19	3	23	77 (18)	71 (3)	72 (3)	0.998	0.005	13	12	10	13	76 (2)	85 (2)	90 (5)	0.995	0.005	4	13	8	21	87 (12)	100 (1)	85 (3)	0.997	0.005	12	15	10	26	81 (6)	81 (6)	85 (4)	0.994	0.005	13	13	15	15	109 (3)	80 (10)
terbumeton2	not approved	Herbicides	96 (11)	95 (4)	89 (15)	0.997	0.005	16	17	18	15	109 (5)	107 (17)	71 (5)	0.992	0.005	13	12	14	15	96 (2)	74 (1)	115 (7)	0.998	0.005	10	15	15	17	98 (13)	105 (11)	85 (4)	0.997	0.005	11	10	9	35	73 (3)	111 (8)	74 (3)	0.994	0.005	4	16	18	22	103 (4)	81 (1)
terbuthylazine1,2	approved	Herbicides	104 (3)	95 (8)	99 (3)	0.997	0.005	12	16	15	28	94 (4)	104 (6)	83 (3)	0.997	0.005	16	1	13	22	79 (4)	106 (5)	105 (3)	0.990	0.005	10	12	19	22	86 (2)	80 (4)	73 (4)	0.998	0.005	15	13	11	14	97 (2)	94 (2)	79 (4)	0.992	0.005	11	18	19	14	106 (3)	82 (8)
terbutryn1,2	not approved	Herbicides	99 (9)	95 (4)	94 (4)	0.999	0.005	19	21	21	12	115 (6)	105 (11)	109 (2)	0.997	0.005	13	10	12	14	105 (5)	105 (4)	79 (6)	0.998	0.005	16	11	18	21	76 (10)	79 (4)	98 (1)	0.997	0.005	10	12	12	12	110 (2)	92 (4)	94 (7)	0.991	0.005	17	13	11	15	97 (2)	95 (4)
tetrachlorvinphos1	not approved	Insecticides	108 (11)	94 (8)	95 (4)	0.995	0.005	29	22	21	10	102 (5)	88 (3)	107 (8)	0.997	0.005	49	28	32	15	80 (10)	93 (10)	74 (3)	0.998	0.005	38	21	29	23	96 (8)	84 (7)	78 (4)	0.998	0.005	29	29	27	11	96 (5)	78 (7)	102 (8)	0.997	0.005	41	43	42	27	98 (3)	81 (6)
tetraconazole1,2	approved	Fungicides	103 (9)	74 (1)	75 (4)	0.997	0.005	15	15	15	6	76 (9)	76 (9)	113 (3)	0.991	0.005	17	16	15	27	81 (1)	92 (13)	93 (4)	0.994	0.005	11	13	12	13	78 (6)	73 (5)	90 (4)	0.991	0.005	12	19	14	14	108 (4)	76 (12)	88 (3)	0.998	0.005	13	15	14	14	88 (6)	99 (3)
tetradifon1	not approved	Acaricides	106 (2)	106 (5)	98 (2)	0.996	0.005	25	26	23	12	116 (5)	93 (9)	70 (7)	0.993	0.005	21	11	15	14	82 (8)	102 (2)	96 (5)	0.998	0.005	23	21	21	12	88 (8)	96 (4)	99 (5)	0.996	0.005	21	25	29	14	86 (3)	80 (2)	85 (3)	0.998	0.005	48	43	38	15	89 (7)	73 (3)
tetrahydrophthalimide (THPI)1	approved	Fungicides	96 (11)	105 (4)	82 (2)	0.990	0.01	18	19	14	10	106 (3)	102 (2)	81 (6)	0.994	0.01	13	14	15	15	75 (16)	79 (2)	79 (7)	0.994	0.01	15	7	14	12	71 (4)	73 (1)	75 (2)	0.991	0.01	11	15	16	20	105 (5)	80 (4)	75 (6)	0.998	0.01	9	5	12	24	96 (7)	97 (2)
tetramethrin1	not approved	Insecticides	102 (3)	93 (10)	84 (3)	0.996	0.005	10	19	14	11	99 (9)	71 (10)	108 (7)	0.992	0.005	14	1	16	24	81 (6)	81 (6)	85 (4)	0.994	0.005	13	13	15	13	81 (18)	89 (11)	86 (4)	0.997	0.005	5	18	13	23	117 (8)	79 (4)	84 (7)	0.997	0.005	12	18	16	17	114 (1)	110 (2)
TFNA2	approved	Insecticides	69 (2)	62 (13)	68 (2)	0.999	0.005	1	16	12	10	79 (2)	87 (2)	90 (3)	0.992	0.005	15	7	10	17	73 (3)	111 (8)	74 (3)	0.994	0.005	4	16	18	15	99 (6)	81 (1)	75 (11)	0.996	0.005	14	10	19	16	103 (3)	84 (7)	94 (8)	0.998	0.005	8	12	16	23	92 (14)	96 (5)
TFNG2	approved	Insecticides	106 (1)	102 (2)	73 (6)	0.998	0.005	41	45	39	21	71 (2)	78 (3)	91 (8)	0.998	0.005	10	11	18	23	97 (2)	94 (2)	79 (4)	0.992	0.005	11	18	19	19	89 (5)	93 (3)	117 (7)	0.998	0.005	15	2	6	22	76 (11)	73 (5)	85 (8)	0.991	0.005	10	14	11	16	75 (14)	88 (4)
thiabendazole2	approved	Fungicides	110 (8)	69 (2)	102 (2)	0.990	0.005	49	38	41	18	74 (1)	73 (15)	74 (7)	0.994	0.005	8	10	19	14	110 (2)	92 (4)	94 (7)	0.991	0.005	17	13	11	15	103 (9)	92 (2)	99 (3)	0.993	0.005	18	11	14	20	97 (3)	96 (4)	76 (3)	0.998	0.005	8	10	12	19	113 (2)	86 (3)
thiacloprid2	not approved	Insecticides	60 (1)	61 (6)	60 (5)	0.998	0.005	12	22	10	19	95 (4)	99 (5)	119 (7)	0.997	0.005	14	10	10	18	96 (5)	78 (7)	102 (8)	0.997	0.005	11	15	16	15	87 (2)	92 (3)	73 (7)	0.994	0.005	13	19	13	16	85 (9)	73 (1)	98 (2)	0.995	0.005	8	13	15	20	104 (12)	105 (5)
thiamethoxam1,2	not approved	Insecticides	79 (5)	111 (8)	81 (4)	0.990	0.005	4	8	16	17	95 (3)	118 (4)	109 (6)	0.996	0.005	12	18	14	19	108 (4)	76 (12)	88 (3)	0.998	0.005	41	43	42	17	74 (4)	92 (6)	75 (6)	0.998	0.005	13	12	14	22	89 (9)	89 (1)	93 (1)	0.998	0.005	18	17	16	19	85 (12)	117 (8)
thidiazuron2	not approved	Herbicides	74 (1)	89 (9)	71 (3)	0.991	0.005	16	17	18	22	99 (2)	89 (12)	85 (9)	0.991	0.005	11	1	17	15	86 (3)	80 (2)	85 (3)	0.998	0.005	8	3	3	13	84 (2)	73 (14)	81 (4)	0.993	0.005	16	4	14	21	73 (3)	106 (3)	96 (8)	0.991	0.005	2	12	17	19	107 (8)	103 (3)
thiencarbazone-methyl2	approved	Herbicides	105 (7)	84 (8)	89 (7)	0.999	0.005	13	15	10	14	89 (6)	90 (3)	92 (3)	0.994	0.005	11	17	16	12	105 (5)	80 (4)	75 (6)	0.998	0.005	9	5	12	15	87 (3)	108 (4)	71 (1)	0.993	0.005	10	16	15	22	98 (7)	75 (9)	109 (6)	0.998	0.005	13	14	16	7	115 (4)	76 (11)
thifensulfuron-methyl2	approved	Herbicides	97 (4)	76 (11)	98 (1)	0.991	0.005	21	21	20	9	78 (8)	73 (3)	117 (3)	0.995	0.005	31	39	33	19	117 (8)	79 (4)	84 (7)	0.997	0.005	22	28	26	14	92 (12)	76 (2)	98 (8)	0.996	0.005	27	25	25	19	97 (14)	118 (3)	105 (6)	0.995	0.005	15	20	16	9	70 (1)	97 (3)
thiobencarb2	not approved	Herbicides	92 (1)	101 (3)	68 (4)	0.992	0.005	15	5	12	27	90 (9)	97 (2)	73 (3)	0.998	0.005	4	17	14	17	103 (3)	84 (7)	94 (8)	0.998	0.005	8	12	16	12	70 (3)	71 (4)	75 (3)	0.994	0.005	16	10	3	22	100 (6)	89 (7)	102 (4)	0.998	0.005	4	15	17	14	87 (2)	115 (5)
thiodicarb2	not approved	Insecticides	78 (5)	78 (3)	90 (4)	0.999	0.005	8	5	4	19	93 (4)	89 (2)	83 (4)	0.993	0.005	14	14	5	27	76 (11)	73 (5)	85 (8)	0.991	0.005	10	14	11	11	73 (11)	73 (7)	77 (4)	0.995	0.005	14	16	14	16	88 (8)	96 (7)	101 (1)	0.998	0.005	11	13	15	20	93 (4)	75 (2)
thiofanox sulfone2	not approved	Insecticides	116 (7)	107 (2)	99 (5)	0.990	0.005	11	8	10	20	99 (3)	80 (7)	116 (4)	0.994	0.005	14	1	15	18	97 (3)	96 (4)	76 (3)	0.998	0.005	8	10	12	14	107 (17)	107 (3)	109 (11)	0.995	0.005	42	23	46	20	73 (4)	114 (1)	108 (4)	0.997	0.005	12	14	8	14	78 (3)	96 (7)
thiofanox sulfoxide2	not approved	Insecticides	109 (2)	114 (7)	95 (2)	0.998	0.005	14	15	14	19	76 (3)	74 (4)	79 (4)	0.998	0.005	15	8	8	20	79 (2)	87 (2)	90 (3)	0.992	0.005	16	17	4	17	71 (2)	73 (2)	78 (9)	0.994	0.005	17	19	7	15	74 (3)	92 (4)	85 (3)	0.998	0.005	15	8	9	14	110 (7)	87 (7)
thionazin1	not approved	Insecticides	95 (6)	113 (4)	86 (4)	0.991	0.005	15	9	20	23	95 (2)	95 (1)	81 (8)	0.993	0.005	15	9	13	17	71 (2)	78 (3)	91 (8)	0.998	0.005	4	12	6	23	100 (2)	117 (8)	108 (12)	0.992	0.005	13	16	19	15	66 (4)	65 (14)	65 (5)	0.991	0.005	14	12	13	20	64 (3)	65 (6)
thiophanate-ethyl2	not approved	Fungicides	84 (1)	88 (8)	85 (11)	0.998	0.005	12	14	6	15	95 (7)	95 (2)	79 (4)	0.993	0.005	19	18	18	23	74 (1)	73 (15)	74 (7)	0.994	0.005	16	11	11	14	74 (15)	83 (4)	79 (4)	0.998	0.005	11	13	18	17	70 (1)	103 (2)	80 (10)	0.998	0.005	13	13	10	21	72 (3)	76 (4)
thiophanate-methyl2	not approved	Fungicides	106 (8)	79 (7)	91 (3)	0.991	0.005	4	9	16	12	94 (3)	81 (4)	101 (3)	0.998	0.005	5	14	19	17	95 (4)	99 (5)	119 (7)	0.997	0.005	15	18	15	18	111 (10)	89 (7)	87 (3)	0.997	0.005	49	43	37	23	79 (5)	104 (2)	81 (1)	0.995	0.005	15	15	14	18	79 (3)	78 (2)
tolclofos-methyl1,2	approved	Fungicides	89 (7)	74 (7)	77 (9)	0.997	0.005	16	12	6	19	74 (7)	71 (3)	78 (2)	0.996	0.005	19	6	16	22	102 (2)	86 (9)	83 (3)	0.995	0.005	12	13	12	25	95 (1)	76 (6)	76 (4)	0.998	0.005	14	18	11	25	84 (1)	85 (2)	82 (8)	0.994	0.005	3	12	20	23	79 (14)	79 (2)
tolfenpyrad1	not approved	Insecticides	90 (5)	102 (6)	111 (4)	0.998	0.01	13	11	26	17	106 (14)	93 (4)	109 (6)	0.998	0.01	18	18	12	21	71 (10)	95 (3)	72 (7)	0.998	0.01	41	39	43	26	97 (4)	70 (4)	85 (2)	0.993	0.01	28	39	20	31	73 (2)	87 (8)	85 (16)	0.994	0.01	14	14	14	22	104 (4)	111 (5)
tolylfluanid1,2	not approved	Fungicides	67 (4)	66 (8)	65 (3)	0.998	0.005	12	19	4	18	62 (4)	72 (7)	61 (6)	0.998	0.005	15	17	11	12	65 (7)	65 (2)	69 (4)	0.993	0.005	19	18	18	23	62 (5)	67 (4)	63 (3)	0.998	0.005	39	35	34	19	67 (4)	69 (9)	65 (4)	0.998	0.005	13	13	13	14	66 (10)	68 (3)
topramezone2	not approved	Herbicides	93 (3)	108 (4)	72 (9)	0.998	0.005	46	39	35	18	93 (3)	96 (2)	103 (2)	0.998	0.005	14	17	19	22	78 (3)	74 (3)	86 (3)	0.998	0.005	33	33	33	12	74 (12)	88 (3)	88 (4)	0.998	0.005	18	14	9	16	71 (2)	109 (3)	73 (3)	0.994	0.005	9	17	20	12	73 (4)	75 (2)
tralomethrin1	not approved	Insecticides	92 (2)	88 (2)	93 (10)	0.998	0.005	9	12	11	20	72 (7)	79 (4)	79 (4)	0.993	0.005	15	11	19	21	79 (8)	74 (4)	109 (9)	0.995	0.005	14	12	14	20	94 (7)	75 (9)	111 (3)	0.994	0.005	25	15	15	15	104 (14)	78 (2)	97 (2)	0.998	0.005	16	12	5	19	76 (12)	71 (7)
traloxydim E2	not approved	Herbicides	98 (3)	76 (2)	76 (10)	0.991	0.005	14	7	10	17	72 (6)	76 (13)	72 (9)	0.998	0.005	13	13	13	23	100 (1)	106 (4)	93 (4)	0.998	0.005	42	48	49	11	106 (3)	102 (8)	107 (2)	0.991	0.005	18	14	10	24	81 (6)	106 (5)	110 (2)	0.999	0.005	13	15	21	17	92 (13)	99 (4)
traloxydim Z2	not approved	Herbicides	99 (5)	94 (2)	89 (5)	0.999	0.005	12	12	17	23	79 (7)	106 (4)	93 (10)	0.998	0.005	6	12	13	13	105 (11)	88 (4)	81 (4)	0.990	0.005	17	11	18	23	75 (3)	102 (5)	108 (4)	0.994	0.005	19	11	10	17	95 (2)	115 (6)	96 (5)	0.995	0.005	15	14	18	27	100 (12)	94 (2)
transfluthrin2	not approved	Insecticides	70 (10)	86 (3)	82 (2)	0.999	0.005	14	15	14	17	81 (3)	92 (5)	76 (10)	0.991	0.005	14	16	17	12	90 (4)	97 (2)	71 (8)	0.998	0.005	9	10	18	8	75 (4)	79 (3)	71 (5)	0.995	0.005	13	15	14	23	95 (7)	107 (10)	108 (4)	0.991	0.005	12	17	18	18	66 (6)	62 (4)
triadimefon1,2	not approved	Fungicides	101 (4)	108 (2)	86 (2)	0.997	0.005	11	15	7	22	91 (8)	73 (8)	89 (5)	0.997	0.005	13	11	18	12	83 (1)	85 (3)	86 (1)	0.997	0.005	8	11	12	25	76 (3)	72 (3)	70 (3)	0.993	0.005	11	10	17	20	94 (3)	77 (1)	86 (3)	0.998	0.005	15	13	13	20	93 (6)	98 (7)
triadimenol1,2	not approved	Fungicides	85 (8)	68 (6)	76 (10)	0.990	0.005	14	15	11	21	70 (7)	74 (8)	82 (2)	0.997	0.005	13	12	15	13	93 (4)	76 (2)	88 (9)	0.998	0.005	7	13	14	32	89 (2)	98 (2)	86 (4)	0.994	0.005	13	14	11	16	74 (7)	110 (17)	105 (5)	0.995	0.005	17	16	11	17	113 (2)	76 (12)
triallate1	approved	Herbicides	96 (7)	94 (2)	74 (2)	0.994	0.01	12	18	14	17	99 (7)	82 (5)	86 (2)	0.997	0.01	16	8	17	15	97 (5)	92 (6)	96 (3)	0.991	0.01	10	13	14	14	98 (9)	106 (5)	94 (10)	0.998	0.01	12	8	17	19	106 (14)	73 (12)	117 (8)	0.990	0.01	12	19	14	23	70 (4)	70 (2)
triasulfuron2	not approved	Herbicides	87 (7)	90 (5)	89 (3)	0.995	0.005	15	19	15	22	71 (4)	76 (2)	76 (10)	0.994	0.005	13	16	14	19	92 (4)	116 (5)	69 (3)	0.998	0.005	25	28	29	5	77 (18)	83 (3)	105 (5)	0.998	0.005	9	27	27	20	85 (6)	70 (11)	117 (3)	0.991	0.005	14	20	12	17	99 (5)	70 (14)
triazophos1	not approved	Insecticides	75 (6)	97 (4)	85 (8)	0.994	0.01	6	10	11	21	102 (6)	94 (2)	74 (2)	0.995	0.01	14	18	14	15	98 (7)	106 (3)	99 (3)	0.995	0.01	19	17	14	13	109 (5)	74 (2)	99 (7)	0.997	0.01	12	13	10	19	93 (3)	79 (2)	70 (3)	0.994	0.01	19	19	12	22	118 (4)	89 (14)
triazoxide2	not approved	Fungicides	113 (3)	96 (4)	92 (2)	0.998	0.005	35	30	21	15	70 (4)	92 (4)	89 (3)	0.994	0.005	25	23	48	15	76 (12)	99 (9)	94 (4)	0.995	0.005	34	26	24	19	94 (4)	94 (4)	102 (6)	0.998	0.005	20	20	22	17	92 (7)	106 (10)	98 (2)	0.995	0.005	13	17	16	21	89 (2)	84 (7)
tribenuron-methyl2	approved	Herbicides	76 (4)	79 (2)	80 (1)	0.995	0.005	5	3	4	23	119 (10)	78 (7)	85 (8)	0.998	0.005	11	13	18	17	108 (0)	69 (2)	95 (4)	0.994	0.005	18	11	3	15	115 (6)	75 (4)	88 (4)	0.994	0.005	19	13	13	20	72 (6)	105 (3)	82 (7)	0.998	0.005	19	20	12	17	70 (3)	73 (5)
trichlorfon2	not approved	Insecticides	85 (2)	102 (2)	110 (11)	0.990	0.005	34	34	29	13	90 (6)	76 (12)	80 (1)	0.994	0.005	28	24	21	13	79 (3)	71 (2)	75 (4)	0.995	0.005	34	22	26	12	102 (5)	96 (6)	91 (4)	0.998	0.005	24	28	26	19	89 (7)	109 (11)	91 (3)	0.995	0.005	14	19	11	22	73 (13)	96 (4)
tricyclazole2	not approved	Fungicides	71 (5)	71 (10)	73 (4)	0.999	0.005	14	10	15	12	95 (5)	80 (2)	110 (11)	0.998	0.005	14	12	16	15	106 (6)	74 (1)	98 (2)	0.997	0.005	9	6	35	13	78 (4)	109 (3)	85 (5)	0.995	0.005	12	15	11	21	106 (9)	95 (4)	72 (7)	0.990	0.005	15	19	12	21	77 (2)	83 (1)
tridemorf2	not approved	Fungicides	78 (4)	87 (2)	106 (4)	0.998	0.005	13	14	10	12	86 (2)	80 (4)	73 (4)	0.998	0.005	15	13	11	14	101 (4)	95 (4)	82 (2)	0.998	0.005	16	12	20	26	116 (7)	103 (4)	70 (5)	0.998	0.005	15	10	13	20	106 (5)	95 (3)	87 (14)	0.998	0.005	13	19	14	23	75 (11)	79 (1)
trifloxystrobin1,2	approved	Fungicides	103 (7)	78 (3)	105 (2)	0.997	0.005	3	1	18	13	76 (10)	79 (4)	98 (1)	0.997	0.005	10	12	12	12	86 (9)	95 (3)	84 (3)	0.998	0.005	7	18	13	15	88 (6)	106 (3)	85 (5)	0.996	0.005	12	16	1	15	106 (3)	95 (8)	98 (6)	0.997	0.005	19	19	16	13	77 (17)	81 (11)
triflumizole1,2	not approved	Fungicides	98 (5)	79 (8)	71 (5)	0.992	0.01	11	8	13	15	96 (8)	84 (7)	78 (4)	0.998	0.01	9	19	17	11	72 (9)	99 (2)	78 (2)	0.995	0.01	8	14	14	30	83 (8)	75 (9)	89 (5)	0.994	0.01	12	13	14	17	99 (9)	95 (4)	89 (8)	0.998	0.01	19	20	12	12	99 (13)	93 (4)
triflumuron2	not approved	Insecticides	94 (2)	100 (1)	110 (11)	0.998	0.005	14	15	15	19	78 (6)	73 (5)	90 (4)	0.991	0.005	12	19	14	14	78 (3)	89 (6)	73 (6)	0.994	0.005	16	19	19	22	86 (5)	118 (3)	101 (4)	0.997	0.005	12	14	15	25	79 (2)	94 (8)	83 (4)	0.997	0.005	12	17	20	12	73 (7)	73 (2)
trifluralin1	not approved	Herbicides	86 (3)	105 (11)	103 (7)	0.996	0.005	8	13	14	15	88 (8)	96 (4)	99 (5)	0.996	0.005	11	15	19	14	74 (7)	74 (4)	102 (2)	0.990	0.005	3	7	14	27	86 (3)	95 (1)	95 (6)	0.995	0.005	9	13	19	22	105 (4)	74 (1)	102 (3)	0.998	0.005	13	13	20	13	75 (6)	73 (4)
triflusulfuron-methyl2	not approved	Herbicides	108 (2)	90 (4)	98 (5)	0.997	0.005	9	19	16	15	71 (4)	73 (1)	75 (2)	0.991	0.005	11	15	16	20	86 (3)	95 (12)	85 (6)	0.995	0.005	9	13	19	22	90 (4)	96 (7)	108 (3)	0.993	0.005	14	14	11	19	92 (2)	95 (4)	78 (5)	0.995	0.005	12	9	11	15	111 (14)	74 (2)
triforine2	not approved	Fungicides	68 (6)	63 (1)	103 (4)	0.998	0.005	8	10	7	17	81 (8)	89 (1)	86 (4)	0.997	0.005	5	18	13	23	112 (3)	73 (3)	97 (4)	0.998	0.005	26	29	33	9	95 (4)	114 (1)	90 (11)	0.998	0.005	12	13	12	20	87 (3)	94 (3)	93 (2)	0.998	0.005	15	4	20	19	73 (4)	88 (7)
trinexapac-ethyl2	approved	Growth regulators	94 (2)	93 (4)	99 (1)	0.992	0.005	14	13	19	13	99 (6)	81 (1)	75 (11)	0.996	0.005	14	10	19	16	100 (4)	97 (2)	92 (1)	0.995	0.005	13	16	18	19	111 (3)	92 (4)	94 (2)	0.998	0.005	11	7	30	13	83 (2)	76 (4)	72 (8)	0.996	0.005	15	4	1	15	71 (1)	77 (2)
triticonazole1,2	approved	Fungicides	89 (5)	106 (7)	86 (5)	0.994	0.005	11	17	19	10	89 (5)	93 (3)	117 (7)	0.998	0.005	15	2	6	22	89 (4)	89 (2)	78 (5)	0.997	0.005	16	19	18	10	107 (2)	75 (14)	86 (3)	0.991	0.005	9	11	12	14	75 (2)	89 (11)	75 (3)	0.991	0.005	15	10	20	15	76 (6)	74 (5)
tritosulfuron2	not approved	Herbicides	90 (5)	107 (5)	108 (1)	0.998	0.005	6	11	18	15	103 (9)	92 (2)	99 (3)	0.993	0.005	18	11	14	20	71 (4)	80 (7)	116 (7)	0.996	0.005	8	2	10	11	108 (4)	113 (2)	108 (2)	0.999	0.005	16	12	12	15	81 (5)	96 (2)	100 (7)	0.994	0.005	16	16	15	17	98 (8)	85 (2)
uniconazole2	not approved	Fungicides	97 (4)	102 (4)	109 (1)	0.996	0.005	48	45	37	14	87 (2)	92 (3)	73 (7)	0.994	0.005	13	19	13	16	94 (2)	74 (4)	109 (2)	0.991	0.005	5	16	11	18	71 (5)	104 (2)	78 (6)	0.990	0.005	12	12	15	24	79 (4)	98 (4)	78 (6)	0.999	0.005	16	19	17	13	79 (4)	76 (2)
valifenalate2	approved	Fungicides	79 (2)	98 (7)	100 (8)	0.997	0.005	18	13	16	12	74 (4)	92 (6)	75 (6)	0.998	0.005	13	12	14	22	71 (10)	76 (13)	98 (3)	0.997	0.005	15	14	13	16	86 (4)	85 (2)	94 (2)	0.990	0.005	41	27	42	17	86 (2)	94 (6)	86 (7)	0.995	0.005	15	13	15	15	87 (3)	92 (3)
vamidothion2	not approved	Insecticides	102 (2)	76 (12)	88 (2)	0.998	0.005	17	16	11	11	84 (2)	73 (14)	111 (14)	0.993	0.005	16	4	14	21	108 (2)	95 (2)	74 (1)	0.991	0.005	19	12	12	20	94 (10)	87 (8)	90 (5)	0.991	0.005	14	15	14	23	75 (2)	94 (2)	98 (3)	0.994	0.005	16	16	20	14	104 (5)	100 (2)
vinclozolin1	not approved	Fungicides	71 (10)	85 (2)	81 (3)	0.992	0.005	11	10	5	14	87 (3)	108 (4)	71 (1)	0.993	0.005	10	16	15	22	78 (6)	81 (4)	106 (8)	0.995	0.005	19	16	13	16	79 (2)	96 (2)	73 (3)	0.998	0.005	12	18	10	5	81 (5)	104 (5)	85 (8)	0.990	0.005	16	12	19	12	92 (12)	81 (4)
zeta-cypermethrin1	not approved	Insecticides	87 (2)	118 (3)	106 (4)	0.991	0.005	30	26	30	14	89 (2)	88 (2)	76 (6)	0.998	0.005	49	43	37	14	88 (1)	92 (2)	91 (4)	0.995	0.005	45	43	23	19	102 (2)	79 (4)	92 (2)	0.994	0.005	21	24	21	18	79 (4)	87 (10)	76 (7)	0.999	0.005	17	19	20	11	102 (18)	107 (3)
zoxamide1,2	approved	Fungicides	98 (3)	99 (3)	104 (3)	0.990	0.005	13	9	15	20	92 (2)	76 (2)	98 (8)	0.996	0.005	7	15	5	19	95 (4)	92 (3)	81 (7)	0.998	0.005	11	15	15	29	71 (10)	76 (13)	98 (3)	0.997	0.005	15	14	13	16	104 (3)	96 (3)	66 (3)	0.998	0.005	4	12	6	10	108 (8)	91 (9)
α-endosulfan1	not approved	Insecticides	99 (8)	79 (5)	99 (9)	0.992	0.01	12	3	16	21	74 (1)	83 (4)	79 (4)	0.998	0.01	11	13	18	17	111 (3)	92 (6)	79 (9)	0.990	0.01	16	37	18	19	87 (2)	106 (4)	99 (5)	0.996	0.01	13	13	16	10	99 (9)	89 (3)	98 (2)	0.995	0.01	17	5	14	11	115 (1)	101 (4)
α-HCH1	not approved	Insecticides	100 (1)	114 (6)	108 (11)	0.995	0.005	21	15	7	20	111 (10)	89 (7)	87 (3)	0.997	0.005	13	19	14	23	116 (2)	96 (7)	106 (2)	0.998	0.005	18	17	12	19	78 (3)	105 (2)	70 (10)	0.991	0.005	15	14	12	14	108 (11)	99 (3)	93 (1)	0.998	0.005	16	12	20	18	93 (8)	97 (10)
β-endosulfan1	not approved	Insecticides	105 (11)	105 (3)	103 (9)	0.993	0.01	12	13	18	24	95 (1)	76 (6)	76 (4)	0.998	0.01	14	18	11	25	102 (7)	78 (7)	103 (17)	0.998	0.01	20	19	8	19	79 (8)	71 (5)	101 (4)	0.994	0.01	13	16	18	21	103 (9)	94 (4)	94 (11)	0.991	0.01	13	11	11	22	109 (1)	106 (14)
β-HCH1	not approved	Insecticides	90 (4)	95 (2)	106 (2)	0.991	0.005	8	15	16	15	97 (4)	70 (4)	85 (2)	0.993	0.005	18	19	13	31	88 (5)	90 (5)	102 (5)	0.994	0.005	14	12	17	22	100 (1)	110 (11)	85 (8)	0.998	0.005	11	12	11	21	106 (2)	95 (4)	76 (3)	0.998	0.005	8	14	13	20	93 (11)	103 (3)
γ- cyhalothrin1	approved	Insecticides	73 (1)	79 (9)	96 (11)	0.993	0.005	16	3	1	11	91 (6)	83 (7)	71 (5)	0.998	0.005	20	11	12	27	71 (4)	81 (1)	94 (11)	0.991	0.005	8	13	19	17	94 (2)	71 (3)	89 (7)	0.997	0.005	7	19	11	22	96 (11)	76 (7)	91 (4)	0.995	0.005	13	15	8	16	61 (4)	76 (11)
γ-HCH (lindane)1	not approved	Insecticides	101 (4)	108 (2)	86 (2)	0.997	0.005	11	15	7	22	74 (2)	88 (3)	88 (4)	0.998	0.005	18	14	9	16	98 (8)	93 (3)	76 (3)	0.998	0.005	5	11	19	20	90 (5)	93 (4)	90 (5)	0.998	0.005	13	14	4	21	102 (3)	80 (9)	81 (7)	0.998	0.005	9	15	7	22	113 (1)	97 (3)
δ-HCH1	not approved	Insecticides	85 (8)	68 (6)	76 (10)	0.990	0.01	14	15	11	21	103 (3)	89 (8)	103 (7)	0.991	0.01	14	12	12	17	82 (5)	89 (11)	73 (4)	0.995	0.01	7	19	5	19	97 (4)	85 (1)	105 (3)	0.992	0.01	15	16	16	17	93 (11)	103 (3)	88 (6)	0.990	0.01	14	6	20	20	102 (3)	85 (9)
λ-cyhalothrin1	not approved	Insecticides	70 (10)	86 (3)	82 (2)	0.999	0.005	14	15	14	17	87 (2)	100 (1)	85 (3)	0.997	0.005	12	15	10	26	113 (3)	90 (3)	105 (7)	0.992	0.005	5	17	9	17	82 (6)	96 (8)	87 (6)	0.998	0.005	40	39	35	21	73 (3)	89 (7)	105 (3)	0.998	0.005	19	15	16	20	89 (10)	89 (9)
τ-fluvalinate1	approved	Insecticides	100 (7)	77 (11)	78 (5)	0.995	0.005	13	11	14	31	71 (4)	76 (2)	76 (10)	0.994	0.005	13	16	14	19	92 (4)	86 (5)	89 (3)	0.998	0.005	25	28	29	5	77 (18)	83 (3)	85 (5)	0.998	0.005	9	27	27	20	85 (6)	70 (11)	117 (3)	0.991	0.005	14	20	12	17	99 (5)	70 (14)
1GC-MS/MS, 2LC-MS/MS
[truncated: 16 more columns]
